# Supplementary material for: Identification of QTLs conferring resistance to scald (Rhynchosporium commune) in the barley nested association mapping population HEB-25
Source: BMC Genomics. 2020 Nov 27;21:837. doi: 10.1186/s12864-020-07258-7 (PMC7694317; doi:10.1186/s12864-020-07258-7)
Supplement: Supplementary file 2 — Additional file 2: Table S1: Raw data and LSMeans for scald susceptibility. [file 12864_2020_7258_MOESM2_ESM.xlsx]

## Sheet: Table S1
Additional file 2: Table S1: Raw data and LSMeans for scald susceptability.
Line	HEB family	Experiment	Scald_susceptability1)	Scald_LSMeans2)	Scald_LSMeans_re-transformed3)
HEB_01_001	01	T. 3/2011	3.8125	2.81274	2.77906
HEB_01_003	01	T. 3/2012	2.83333	3.38354	3.19514
HEB_01_004	01	T. 3/2012	2.41667	2.96688	2.89141
HEB_01_005	01	T. 3/2012	2.8125	3.36271	3.17995
HEB_01_013	01	T. 3/2012	3.125	3.67521	3.40774
HEB_01_021	01	T. 3/2012	2	2.55021	2.58769
HEB_01_022	01	T. 2/2011	2.5	2.05266	2.22501
HEB_01_023	01	T. 3/2012	2.25	2.80021	2.76992
HEB_01_025	01	T. 3/2012	2.66667	3.21688	3.07365
HEB_01_030	01	T. 3/2012	1.6875	2.23771	2.3599
HEB_01_031	01	T. 3/2012	2	2.55021	2.58769
HEB_01_032	01	T. 3/2012	1.875	2.42521	2.49657
HEB_01_033	01	T. 3/2011	4	3.00024	2.91574
HEB_01_041	01	T. 3/2011	2.75	1.75024	2.00457
HEB_01_042	01	T. 3/2011	3.66667	2.66691	2.67276
HEB_01_047	01	T. 3/2011	3.8125	2.81274	2.77906
HEB_01_050	01	T. 3/2012	1.75	2.30021	2.40546
HEB_01_053	01	T. 3/2011	4	3.00024	2.91574
HEB_01_055	01	T. 2/2011	4	3.55266	3.31841
HEB_01_057	01	T. 3/2011	3.83333	2.83358	2.79425
HEB_01_071	01	T. 3/2012	2	2.55021	2.58769
HEB_01_072	01	T. 3/2011	3.875	2.87524	2.82462
HEB_01_074	01	T. 3/2012	2.16667	2.71688	2.70918
HEB_01_075	01	T. 3/2011	4	3.00024	2.91574
HEB_01_077	01	T. 3/2012	1.91667	2.46688	2.52695
HEB_01_079	01	T. 3/2012	1.375	1.92521	2.13211
HEB_01_080	01	T. 3/2011	3.75	2.75024	2.7335
HEB_01_082	01	T. 2/2011	2	1.55266	1.86054
HEB_01_085	01	T. 3/2012	1.66667	2.21688	2.34471
HEB_01_086	01	T. 3/2012	1.66667	2.21688	2.34471
HEB_01_087	01	T. 3/2011	4	3.00024	2.91574
HEB_01_090	01	T. 3/2012	2.25	2.80021	2.76992
HEB_01_091	01	T. 3/2011	2.75	1.75024	2.00457
HEB_01_092	01	T. 3/2012	2.125	2.67521	2.67881
HEB_01_093	01	T. 2/2011	4	3.55266	3.31841
HEB_01_096	01	T. 3/2012	1.75	2.30021	2.40546
HEB_01_097	01	T. 2/2011	4	3.55266	3.31841
HEB_01_099	01	T. 3/2012	1.125	1.67521	1.94987
HEB_01_101	01	T. 2/2011	1.33333	0.885989	1.37458
HEB_01_103	01	T. 2/2011	3.875	3.42766	3.22729
HEB_01_104	01	T. 3/2012	2.125	2.67521	2.67881
HEB_01_106	01	T. 2/2011	3.5	3.05266	2.95394
HEB_01_109	01	T. 2/2011	3.08333	2.63599	2.65022
HEB_01_112	01	T. 3/2011	4	3.00024	2.91574
HEB_01_121	01	T. 3/2011	4	3.00024	2.91574
HEB_01_122	01	T. 3/2012	0.666667	1.21688	1.61578
HEB_01_123	01	T. 3/2012	2.25	2.80021	2.76992
HEB_01_124	01	T. 3/2011	4	3.00024	2.91574
HEB_01_126	01	T. 2/2011	4	3.55266	3.31841
HEB_01_127	01	T. 3/2011	4	3.00024	2.91574
HEB_01_128	01	T. 2/2011	4	3.55266	3.31841
HEB_01_130	01	T. 3/2011	4	3.00024	2.91574
HEB_01_131	01	T. 3/2011	4	3.00024	2.91574
HEB_01_132	01	T. 2/2011	2.66667	2.21932	2.34649
HEB_01_133	01	T. 3/2012	1.5625	2.11271	2.26878
HEB_01_134	01	T. 3/2011	4	3.00024	2.91574
HEB_01_137	01	T. 3/2011	4	3.00024	2.91574
HEB_01_140	01	T. 3/2011	4	3.00024	2.91574
HEB_01_328	01	T. 2/2011	4	3.55266	3.31841
HID_003	01	T. 2/2011	0.75	0.302656	0.949371
HEB_02_003	02	T. 3/2011	4	3.00024	2.91574
HEB_02_006	02	T. 3/2012	0.416667	0.966878	1.43355
HEB_02_008	02	T. 2/2011	4	3.55266	3.31841
HEB_02_009	02	T. 2/2011	4	3.55266	3.31841
HEB_02_012	02	T. 2/2011	3.33333	2.88599	2.83245
HEB_02_016	02	T. 3/2012	1.6875	2.23771	2.3599
HEB_02_017	02	T. 3/2011	4	3.00024	2.91574
HEB_02_018	02	T. 3/2011	4	3.00024	2.91574
HEB_02_020	02	T. 3/2011	3.875	2.87524	2.82462
HEB_02_021	02	T. 3/2012	0	0.550211	1.12982
HEB_02_022	02	T. 3/2012	2	2.55021	2.58769
HEB_02_032	02	T. 2/2011	0	-0.447344	0.402671
HEB_02_033	02	T. 2/2011	0	-0.447344	0.402671
HEB_02_036	02	T. 2/2011	0	-0.447344	0.402671
HEB_02_038	02	T. 3/2011	0	-0.999755	0
HEB_02_040	02	T. 3/2012	1.625	2.17521	2.31434
HEB_02_041	02	T. 3/2012	1.75	2.30021	2.40546
HEB_02_054	02	T. 3/2011	4	3.00024	2.91574
HEB_02_058	02	T. 3/2012	2.25	2.80021	2.76992
HEB_02_063	02	T. 2/2011	4	3.55266	3.31841
HEB_02_064	02	T. 3/2011	4	3.00024	2.91574
HEB_02_067	02	T. 3/2011	4	3.00024	2.91574
HEB_02_069	02	T. 3/2011	4	3.00024	2.91574
HEB_02_071	02	T. 3/2011	3.75	2.75024	2.7335
HEB_02_078	02	T. 3/2012	0.125	0.675211	1.22094
HEB_02_083	02	T. 1/2012	0.875	1.34756	1.71104
HEB_02_084	02	T. 3/2011	4	3.00024	2.91574
HEB_02_086	02	T. 3/2011	4	3.00024	2.91574
HEB_02_088	02	T. 3/2012	0	0.550211	1.12982
HEB_02_089	02	T. 2/2011	1.625	1.17766	1.58719
HEB_02_093	02	T. 3/2011	4	3.00024	2.91574
HEB_02_094	02	T. 3/2011	0	-0.999755	2.9134e-15
HEB_02_101	02	T. 3/2011	0	-0.999755	2.26598e-15
HEB_02_106	02	T. 3/2011	4	3.00024	2.91574
HEB_02_112	02	T. 3/2012	0	0.550211	1.12982
HEB_02_114	02	T. 3/2012	0	0.550211	1.12982
HEB_02_115	02	T. 3/2011	3.9375	2.93774	2.87018
HEB_02_117	02	T. 2/2011	4	3.55266	3.31841
HEB_02_120	02	T. 2/2011	4	3.55266	3.31841
HEB_02_121	02	T. 3/2011	3.75	2.75024	2.7335
HEB_02_122	02	T. 2/2011	4	3.55266	3.31841
HEB_02_125	02	T. 2/2011	3.625	3.17766	3.04506
HEB_02_127	02	T. 2/2011	4	3.55266	3.31841
HEB_02_130	02	T. 3/2012	2.58333	3.13354	3.0129
HEB_02_135	02	T. 3/2012	3.08333	3.63354	3.37737
HEB_02_136	02	T. 3/2011	4	3.00024	2.91574
HEB_02_138	02	T. 3/2012	2.91667	3.46688	3.25588
HEB_02_146	02	T. 3/2012	2	2.55021	2.58769
HEB_02_147	02	T. 2/2011	4	3.55266	3.31841
HID_004	02	T. 2/2011	0	-0.447344	0.402671
HEB_03_006	03	T. 3/2011	2	1.00024	1.45787
HEB_03_007	03	T. 3/2012	3.66667	4.21688	3.80258
HEB_03_012	03	T. 3/2012	2.5	3.05021	2.95216
HEB_03_013	03	T. 3/2011	4	3.00024	2.91574
HEB_03_014	03	T. 3/2012	2.5	3.05021	2.95216
HEB_03_015	03	T. 2/2011	0.375	-0.0723442	0.676021
HEB_03_017	03	T. 3/2011	2.125	1.12524	1.54898
HEB_03_018	03	T. 2/2011	3.5	3.05266	2.95394
HEB_03_019	03	T. 3/2012	1.875	2.42521	2.49657
HEB_03_021	03	T. 2/2011	0.25	-0.197344	0.584904
HEB_03_025	03	T. 2/2011	1.41667	0.969322	1.43533
HEB_03_027	03	T. 2/2011	1.58333	1.13599	1.55682
HEB_03_029	03	T. 3/2012	1.25	1.80021	2.04099
HEB_03_032	03	T. 3/2012	2	2.55021	2.58769
HEB_03_033	03	T. 3/2011	2.875	1.87524	2.09568
HEB_03_035	03	T. 4/2012	1.625	0.645927	1.19959
HEB_03_035	03	T. 2/2011	0.25	0.645927	1.19959
HEB_03_036	03	T. 2/2011	0.5625	0.115156	0.812696
HEB_03_037	03	T. 3/2012	1.125	1.67521	1.94987
HEB_03_039	03	T. 3/2011	1.08333	0.0835782	0.789678
HEB_03_040	03	T. 3/2011	1.4375	0.437745	1.04784
HEB_03_045	03	T. 3/2011	1.8125	0.812745	1.32119
HEB_03_048	03	T. 3/2011	4	3.00024	2.91574
HEB_03_052	03	T. 3/2011	4	3.00024	2.91574
HEB_03_053	03	T. 3/2011	4	3.00024	2.91574
HEB_03_055	03	T. 3/2011	4	3.00024	2.91574
HEB_03_057	03	T. 3/2011	4	3.00024	2.91574
HEB_03_062	03	T. 3/2011	3.875	2.87524	2.82462
HEB_03_064	03	T. 3/2011	3.4375	2.43774	2.50571
HEB_03_065	03	T. 2/2011	1.16667	0.719322	1.25309
HEB_03_071	03	T. 3/2011	1	0.000244851	0.728934
HEB_03_072	03	T. 3/2012	0.666667	1.21688	1.61578
HEB_03_073	03	T. 3/2012	0.875	1.42521	1.76764
HEB_03_076	03	T. 3/2012	0.166667	0.716878	1.25131
HEB_03_077	03	T. 2/2011	0.5625	0.115156	0.812696
HEB_03_080	03	T. 2/2011	1.41667	0.969322	1.43533
HEB_03_085	03	T. 2/2011	1.5	1.05266	1.49607
HEB_03_089	03	T. 3/2012	1.5625	2.11271	2.26878
HEB_03_102	03	T. 3/2012	1.125	1.67521	1.94987
HEB_03_106	03	T. 2/2011	4	3.55266	3.31841
HEB_03_107	03	T. 3/2011	3.125	2.12524	2.27792
HEB_03_108	03	T. 3/2012	2.5	3.05021	2.95216
HEB_03_111	03	T. 3/2011	3.75	2.75024	2.7335
HEB_03_129	03	T. 2/2011	0.375	-0.0723442	0.676021
HEB_03_138	03	T. 3/2011	3.625	2.62524	2.64239
HEB_03_139	03	T. 2/2011	4	3.55266	3.31841
HEB_03_140	03	T. 2/2011	0.333333	-0.114011	0.645649
HEB_03_141	03	T. 3/2012	1.4375	1.98771	2.17767
HEB_03_142	03	T. 2/2011	0.875	0.427656	1.04049
HEB_03_144	03	T. 3/2011	4	3.00024	2.91574
HEB_03_145	03	T. 3/2012	1.5	2.05021	2.22322
HEB_03_147	03	T. 3/2012	1.33333	1.88354	2.10173
HEB_03_149	03	T. 2/2011	2.375	1.92766	2.13389
HEB_03_153	03	T. 3/2012	2	2.55021	2.58769
HEB_03_156	03	T. 3/2012	1.0625	1.61271	1.90432
HEB_03_162	03	T. 3/2011	4	3.00024	2.91574
HEB_03_163	03	T. 2/2011	1.08333	0.635989	1.19235
HEB_03_166	03	T. 2/2011	2.4375	1.99016	2.17945
HEB_04_101	03	T. 3/2011	4	3.00024	2.91574
HEB_04_102	03	T. 3/2011	4	3.00024	2.91574
HEB_04_103	03	T. 3/2011	3.375	2.37524	2.46015
HEB_04_104	03	T. 3/2012	0.9375	1.48771	1.8132
HEB_04_105	03	T. 3/2011	4	3.00024	2.91574
HEB_04_106	03	T. 3/2011	2.25	1.25024	1.6401
HEB_04_107	03	T. 3/2011	2.58333	1.58358	1.88308
HEB_04_108	03	T. 3/2012	1.41667	1.96688	2.16248
HEB_04_109	03	T. 3/2011	1.8125	0.812745	1.32119
HEB_04_110	03	T. 3/2011	3.125	2.12524	2.27792
HEB_17_082	03	T. 3/2011	4	3.00024	2.91574
HEB_17_083	03	T. 4/2012	1.625	1.4892	1.81428
HEB_17_085	03	T. 3/2011	3.91667	2.91691	2.85499
HEB_17_086	03	T. 3/2011	1.8125	0.812745	1.32119
HEB_17_087	03	T. 3/2011	1.6875	0.687745	1.23008
HEB_17_089	03	T. 3/2011	3.875	2.87524	2.82462
HEB_18_041	03	T. 3/2012	2.66667	3.21688	3.07365
HID_055	03	T. 2/2011	0.25	-0.197344	0.584904
HEB_03_172	04	T. 2/2011	1.5	1.05266	1.49607
HEB_04_001	04	T. 3/2011	4	3.00024	2.91574
HEB_04_002	04	T. 3/2012	3.625	4.17521	3.77221
HEB_04_004	04	T. 3/2012	1.1875	1.73771	1.99543
HEB_04_005	04	T. 3/2011	3.58333	2.58358	2.61201
HEB_04_006	04	T. 3/2011	3.8125	2.81274	2.77906
HEB_04_008	04	T. 3/2011	4	3.00024	2.91574
HEB_04_009	04	T. 3/2012	3.58333	4.13354	3.74184
HEB_04_013	04	T. 3/2011	0.25	-0.749755	0.182233
HEB_04_016	04	T. 3/2011	4	3.00024	2.91574
HEB_04_017	04	T. 3/2011	4	3.00024	2.91574
HEB_04_019	04	T. 3/2011	4	3.00024	2.91574
HEB_04_062	04	T. 3/2011	1.375	0.375245	1.00228
HEB_04_063	04	T. 3/2011	0.75	-0.249755	0.5467
HEB_04_066	04	T. 2/2011	4	3.55266	3.31841
HEB_04_067	04	T. 3/2012	0.416667	0.966878	1.43355
HEB_04_068	04	T. 2/2011	1.6875	1.24016	1.63275
HEB_04_069	04	T. 2/2011	4	3.55266	3.31841
HEB_04_070	04	T. 1/2012	1.9375	2.41006	2.48553
HEB_04_071	04	T. 3/2012	1.41667	1.96688	2.16248
HEB_04_072	04	T. 2/2011	2.58333	2.13599	2.28575
HEB_04_073	04	T. 3/2011	4	3.00024	2.91574
HEB_04_074	04	T. 3/2012	1	1.55021	1.85876
HEB_04_075	04	T. 3/2012	3.25	3.80021	3.49886
HEB_04_078	04	T. 3/2011	4	3.00024	2.91574
HEB_04_080	04	T. 2/2011	3.875	3.42766	3.22729
HEB_04_083	04	T. 3/2011	3.75	2.75024	2.7335
HEB_04_087	04	T. 3/2012	2.16667	2.71688	2.70918
HEB_04_088	04	T. 3/2011	4	3.00024	2.91574
HEB_04_092	04	T. 3/2012	3	3.55021	3.31662
HEB_04_093	04	T. 3/2011	0	-0.999755	1.29485e-15
HEB_04_096	04	T. 3/2012	3.75	4.30021	3.86332
HEB_04_098	04	T. 3/2012	0.916667	1.46688	1.79801
HEB_04_099	04	T. 3/2011	0.1875	-0.812255	0.136675
HEB_04_112	04	T. 3/2012	3.25	3.80021	3.49886
HEB_04_122	04	T. 3/2012	2.75	3.30021	3.13439
HEB_04_123	04	T. 3/2012	2.41667	2.96688	2.89141
HEB_04_125	04	T. 3/2012	3.25	3.80021	3.49886
HEB_04_126	04	T. 3/2012	1.41667	1.96688	2.16248
HEB_04_127	04	T. 3/2011	3.0625	2.06274	2.23236
HEB_04_135	04	T. 3/2012	1.83333	2.38354	2.4662
HEB_04_136	04	T. 2/2011	2.75	2.30266	2.40724
HEB_04_149	04	T. 2/2011	1.83333	1.38599	1.73905
HID_062	04	T. 2/2011	0	-0.447344	0.402671
HEB_02_152	05	T. 2/2011	0.875	0.427656	1.04049
HEB_02_153	05	T. 3/2011	4	3.00024	2.91574
HEB_02_154	05	T. 3/2011	4	3.00024	2.91574
HEB_02_155	05	T. 3/2011	4	3.00024	2.91574
HEB_02_156	05	T. 3/2012	1.5	2.05021	2.22322
HEB_02_157	05	T. 3/2012	1.375	1.92521	2.13211
HEB_02_158	05	T. 3/2011	4	3.00024	2.91574
HEB_02_160	05	T. 2/2011	0.375	-0.0723442	0.676021
HEB_05_011	05	T. 2/2011	0.75	0.302656	0.949371
HEB_05_013	05	T. 2/2011	0	-0.447344	0.402671
HEB_05_014	05	T. 3/2012	0	0.550211	1.12982
HEB_05_019	05	T. 2/2011	0	-0.447344	0.402671
HEB_05_020	05	T. 3/2012	0.25	0.800211	1.31206
HEB_05_030	05	T. 3/2011	4	3.00024	2.91574
HEB_05_032	05	T. 3/2011	3	2.00024	2.1868
HEB_05_033	05	T. 3/2011	0	-0.999755	6.47423e-16
HEB_05_035	05	T. 3/2012	0	0.550211	1.12982
HEB_05_036	05	T. 2/2011	0	-0.447344	0.402671
HEB_05_037	05	T. 3/2011	0	-0.999755	0
HEB_05_038	05	T. 2/2011	3.25	2.80266	2.77171
HEB_05_039	05	T. 3/2012	0	0.550211	1.12982
HEB_05_040	05	T. 3/2012	3.75	4.30021	3.86332
HEB_05_041	05	T. 3/2011	0	-0.999755	0
HEB_05_043	05	T. 2/2011	0.25	-0.197344	0.584904
HEB_05_044	05	T. 3/2011	1.3125	0.312745	0.956726
HEB_05_045	05	T. 3/2012	1.5625	2.11271	2.26878
HEB_05_046	05	T. 3/2011	0.666667	-0.333088	0.485956
HEB_05_047	05	T. 3/2012	2	2.55021	2.58769
HEB_05_048	05	T. 3/2012	1.875	2.42521	2.49657
HEB_05_049	05	T. 2/2011	2.5625	2.11516	2.27056
HEB_05_050	05	T. 2/2011	0.5	0.0526558	0.767138
HEB_05_051	05	T. 3/2012	0.5	1.05021	1.49429
HEB_05_052	05	T. 3/2012	0.75	1.30021	1.67652
HEB_05_053	05	T. 3/2012	0.5	1.05021	1.49429
HEB_05_059	05	T. 3/2011	1.9375	0.937745	1.41231
HEB_05_060	05	T. 3/2012	1	1.55021	1.85876
HEB_05_065	05	T. 3/2012	0.125	0.675211	1.22094
HEB_05_066	05	T. 3/2012	0	0.550211	1.12982
HEB_05_068	05	T. 3/2012	1.0625	1.61271	1.90432
HEB_05_069	05	T. 3/2012	0	0.550211	1.12982
HEB_05_070	05	T. 3/2011	4	3.00024	2.91574
HEB_05_071	05	T. 3/2011	3.25	2.25024	2.36903
HEB_05_072	05	T. 3/2011	1.1875	0.187745	0.865609
HEB_05_076	05	T. 3/2011	3.75	2.75024	2.7335
HEB_05_088	05	T. 3/2011	3.75	2.75024	2.7335
HEB_05_090	05	T. 3/2011	0	-0.999755	2.58969e-15
HEB_05_105	05	T. 3/2012	0	0.550211	1.12982
HEB_05_107	05	T. 3/2011	3.5625	2.56274	2.59683
HEB_05_108	05	T. 3/2011	3.875	2.87524	2.82462
HEB_05_112	05	T. 3/2012	0.8125	1.36271	1.72208
HEB_05_119	05	T. 3/2012	0.375	0.925211	1.40317
HEB_05_123	05	T. 3/2012	1.66667	2.21688	2.34471
HEB_05_124	05	T. 2/2011	0.583333	0.135989	0.827882
HEB_05_125	05	T. 3/2011	3	2.00024	2.1868
HEB_05_128	05	T. 3/2012	0.875	1.42521	1.76764
HEB_05_129	05	T. 2/2011	4	3.55266	3.31841
HEB_05_130	05	T. 2/2011	0.875	0.427656	1.04049
HEB_05_131	05	T. 2/2011	4	3.55266	3.31841
HEB_05_140	05	T. 2/2011	4	3.55266	3.31841
HEB_05_151	05	T. 3/2011	0.625	-0.374755	0.455584
HEB_05_153	05	T. 3/2012	3.25	3.80021	3.49886
HEB_05_157	05	T. 3/2011	0.333333	-0.666422	0.242978
HEB_05_158	05	T. 3/2012	2.5	3.05021	2.95216
HID_065	05	T. 2/2011	0	-0.447344	0.402671
HEB_06_016	06	T. 3/2011	4	3.00024	2.91574
HEB_06_019	06	T. 2/2011	4	3.55266	3.31841
HEB_06_036	06	T. 3/2012	1.83333	2.38354	2.4662
HEB_06_038	06	T. 3/2011	2.5	1.50024	1.82233
HEB_06_039	06	T. 2/2011	1.33333	0.885989	1.37458
HEB_06_040	06	T. 3/2012	1.875	2.42521	2.49657
HEB_06_046	06	T. 3/2012	1.58333	2.13354	2.28397
HEB_06_047	06	T. 2/2011	0.1875	-0.259844	0.539346
HEB_06_049	06	T. 3/2012	0	0.550211	1.12982
HEB_06_054	06	T. 3/2011	0.5	-0.499755	0.364467
HEB_06_065	06	T. 3/2012	1.875	2.42521	2.49657
HEB_06_067	06	T. 3/2012	2.83333	3.38354	3.19514
HEB_06_068	06	T. 3/2011	3.5	2.50024	2.55127
HEB_06_069	06	T. 1/2012	0.25	0.722561	1.25545
HEB_06_073	06	T. 3/2011	0.375	-0.624755	0.27335
HEB_06_074	06	T. 3/2012	1.16667	1.71688	1.98025
HEB_06_075	06	T. 3/2011	0	-0.999755	2.9134e-15
HEB_06_079	06	T. 6/2012	0.833333	0.444663	1.05289
HEB_06_089	06	T. 3/2011	2.5625	1.56274	1.86789
HEB_06_091	06	T. 3/2012	0.416667	0.966878	1.43355
HEB_06_095	06	T. 2/2011	0.4375	-0.00984421	0.72158
HEB_06_097	06	T. 3/2011	0.75	-0.249755	0.5467
HEB_06_098	06	T. 3/2012	0.75	1.30021	1.67652
HEB_06_099	06	T. 2/2011	3.25	2.80266	2.77171
HEB_06_101	06	T. 3/2012	1.25	1.80021	2.04099
HEB_06_103	06	T. 2/2011	3.25	2.80266	2.77171
HEB_06_104	06	T. 3/2012	2.16667	2.71688	2.70918
HEB_06_106	06	T. 2/2011	1.5	1.05266	1.49607
HEB_06_107	06	T. 3/2011	3.5	2.50024	2.55127
HEB_06_109	06	T. 2/2011	3.08333	2.63599	2.65022
HEB_06_111	06	T. 3/2012	3.625	4.17521	3.77221
HEB_06_113	06	T. 6/2012	3	2.61133	2.63224
HEB_06_114	06	T. 3/2012	2.5	3.05021	2.95216
HEB_06_115	06	T. 3/2012	0.9375	1.48771	1.8132
HEB_06_116	06	T. 3/2012	1.3125	1.86271	2.08655
HEB_06_117	06	T. 3/2012	3	3.55021	3.31662
HEB_06_118	06	T. 4/2012	1.6875	1.5517	1.85984
HEB_06_120	06	T. 2/2011	4	3.55266	3.31841
HEB_06_121	06	T. 4/2012	0	-0.135802	0.629765
HEB_06_122	06	T. 2/2011	0.5	0.0526558	0.767138
HEB_06_124	06	T. 2/2011	3.875	3.42766	3.22729
HEB_06_125	06	T. 4/2012	0	-0.135802	0.629765
HEB_06_126	06	T. 4/2012	2.625	2.4892	2.54322
HEB_06_131	06	T. 4/2012	3	2.8642	2.81657
HEB_06_133	06	T. 2/2011	3.75	3.30266	3.13617
HEB_06_134	06	T. 2/2011	0.333333	-0.114011	0.645649
HEB_06_137	06	T. 3/2011	2.25	1.25024	1.6401
HEB_06_138	06	T. 1/2012	2.58333	3.05589	2.9563
HEB_06_140	06	T. 2/2011	3.83333	3.38599	3.19692
HEB_06_144	06	T. 1/2012	1.5625	2.03506	2.21218
HEB_06_145	06	T. 1/2012	1.1875	1.66006	1.93883
HEB_06_146	06	T. 4/2012	0.125	-0.0108016	0.720882
HEB_06_147	06	T. 1/2012	0.666667	1.13923	1.55918
HEB_06_152	06	T. 4/2012	0.0833333	-0.0524683	0.690509
HEB_06_154	06	T. 1/2012	0.625	1.09756	1.5288
HEB_06_155	06	T. 1/2012	1	1.47256	1.80216
HEB_06_168	06	T. 4/2012	2.375	2.2392	2.36098
HEB_06_169	06	T. 4/2012	0.625	0.489198	1.08535
HEB_06_180	06	T. 2/2011	3.75	3.30266	3.13617
HEB_06_313	06	T. 3/2012	3.16667	3.71688	3.43811
HEB_06_379	06	T. 3/2012	0.5	1.05021	1.49429
HID_069	06	T. 2/2011	0	-0.447344	0.402671
HEB_07_005	07	T. 4/2012	0	-0.135802	0.629765
HEB_07_006	07	T. 4/2012	0	-0.135802	0.629765
HEB_07_015	07	T. 2/2011	0.1875	-0.259844	0.539346
HEB_07_019	07	T. 4/2012	3.75	3.6142	3.36327
HEB_07_020	07	T. 4/2012	3.08333	2.94753	2.87731
HEB_07_022	07	T. 4/2012	3.8125	3.6767	3.40883
HEB_07_023	07	T. 4/2012	2.41667	2.28087	2.39136
HEB_07_024	07	T. 4/2012	1.875	1.7392	1.99652
HEB_07_025	07	T. 4/2012	2.875	2.7392	2.72545
HEB_07_027	07	T. 4/2012	1.875	1.7392	1.99652
HEB_07_033	07	T. 4/2012	0.75	0.614198	1.17647
HEB_07_036	07	T. 2/2011	1.5	1.05266	1.49607
HEB_07_042	07	T. 1/2012	1.127	1.59956	1.89473
HEB_07_046	07	T. 1/2012	0.75	1.22256	1.61992
HEB_07_047	07	T. 1/2012	1.75	2.22256	2.34886
HEB_07_048	07	T. 2/2011	3.83333	3.38599	3.19692
HEB_07_054	07	T. 4/2012	0.875	0.739198	1.26758
HEB_07_063	07	T. 4/2012	2.125	1.9892	2.17875
HEB_07_064	07	T. 1/2012	1.5	1.97256	2.16662
HEB_07_065	07	T. 4/2012	1.875	1.7392	1.99652
HEB_07_066	07	T. 2/2011	4	3.55266	3.31841
HEB_07_067	07	T. 1/2012	1.41667	1.88923	2.10588
HEB_07_068	07	T. 2/2011	3.75	3.30266	3.13617
HEB_07_071	07	T. 4/2012	3	2.8642	2.81657
HEB_07_072	07	T. 4/2012	2.875	2.7392	2.72545
HEB_07_073	07	T. 2/2011	3.75	3.30266	3.13617
HEB_07_074	07	T. 2/2011	3.625	3.17766	3.04506
HEB_07_075	07	T. 4/2012	2.75	2.6142	2.63433
HEB_07_076	07	T. 2/2011	3.875	3.42766	3.22729
HEB_07_077	07	T. 2/2011	3	2.55266	2.58947
HEB_07_078	07	T. 4/2012	3.5	3.3642	3.18103
HEB_07_079	07	T. 2/2011	4	3.55266	3.31841
HEB_07_083	07	T. 2/2011	3.875	3.42766	3.22729
HEB_07_088	07	T. 2/2011	3.75	3.30266	3.13617
HEB_07_089	07	T. 4/2012	1.5	1.3642	1.72317
HEB_07_094	07	T. 4/2012	3.75	3.6142	3.36327
HEB_07_103	07	T. 2/2011	0	-0.447344	0.402671
HEB_07_104	07	T. 4/2012	0.125	-0.0108016	0.720882
HEB_07_105	07	T. 1/2012	3.875	4.34756	3.89784
HEB_07_107	07	T. 1/2012	0.333333	0.805895	1.3162
HEB_07_108	07	T. 1/2012	1.6875	2.16006	2.3033
HEB_07_109	07	T. 3/2012	0.166667	0.716878	1.25131
HEB_07_116	07	T. 1/2012	2.25	2.72256	2.71332
HEB_07_130	07	T. 4/2012	3.66667	3.53087	3.30252
HEB_07_133	07	T. 4/2012	0.1875	0.0516984	0.76644
HEB_07_139	07	T. 1/2012	0.375	0.847561	1.34657
HEB_07_140	07	T. 2/2011	3.75	3.30266	3.13617
HEB_07_152	07	T. 4/2012	0	-0.135802	0.629765
HEB_07_153	07	T. 4/2012	1.125	0.989198	1.44982
HEB_07_155	07	T. 4/2012	3.75	3.6142	3.36327
HEB_07_157	07	T. 1/2012	0	0.472561	1.07322
HEB_07_159	07	T. 1/2012	0.8125	1.28506	1.66548
HEB_07_160	07	T. 1/2012	0.9375	1.41006	1.7566
HEB_07_166	07	T. 1/2012	3.5625	4.03506	3.67005
HEB_07_172	07	T. 2/2011	4	3.55266	3.31841
HEB_07_174	07	T. 2/2011	0.9375	0.490156	1.08605
HEB_07_175	07	T. 1/2012	2	2.47256	2.53109
HEB_07_177	07	T. 2/2011	3.75	3.30266	3.13617
HEB_07_180	07	T. 2/2011	0.9375	0.490156	1.08605
HID_080	07	T. 2/2011	0.1875	-0.259844	0.539346
HEB_08_003	08	T. 2/2011	1.5	1.05266	1.49607
HEB_08_006	08	T. 4/2012	0.25	0.114198	0.811998
HEB_08_013	08	T. 4/2012	1	0.864198	1.3587
HEB_08_014	08	T. 2/2011	4	3.55266	3.31841
HEB_08_016	08	T. 4/2012	0.25	0.114198	0.811998
HEB_08_018	08	T. 4/2012	0	-0.135802	0.629765
HEB_08_025	08	T. 1/2012	0.5	0.972561	1.43769
HEB_08_031	08	T. 3/2012	0.75	1.30021	1.67652
HEB_08_032	08	T. 1/2012	2.5	2.97256	2.89556
HEB_08_034	08	T. 1/2012	2.5	2.97256	2.89556
HEB_08_036	08	T. 2/2011	3.83333	3.38599	3.19692
HEB_08_042	08	T. 2/2011	0.9375	0.490156	1.08605
HEB_08_049	08	T. 2/2011	4	3.55266	3.31841
HEB_08_050	08	T. 2/2011	3.75	3.30266	3.13617
HEB_08_054	08	T. 2/2011	1.33333	0.885989	1.37458
HEB_08_056	08	T. 2/2011	2.6875	2.24016	2.36168
HEB_08_060	08	T. 1/2012	1.9375	2.41006	2.48553
HEB_08_062	08	T. 4/2012	2.25	2.1142	2.26987
HEB_08_063	08	T. 4/2012	1.4375	1.3017	1.67761
HEB_08_064	08	T. 4/2012	1.8125	1.6767	1.95096
HEB_08_074	08	T. 2/2011	3.66667	3.21932	3.07543
HEB_08_077	08	T. 2/2011	4	3.55266	3.31841
HEB_08_082	08	T. 4/2012	3.25	3.1142	2.9988
HEB_08_083	08	T. 2/2011	4	3.55266	3.31841
HEB_08_087	08	T. 1/2012	0.5	0.972561	1.43769
HEB_08_091	08	T. 4/2012	0	-0.135802	0.629765
HEB_08_096	08	T. 4/2012	2	1.8642	2.08763
HEB_08_106	08	T. 4/2012	2.625	2.4892	2.54322
HEB_08_110	08	T. 4/2012	1.83333	1.69753	1.96614
HEB_08_116	08	T. 4/2012	3.75	3.6142	3.36327
HEB_08_118	08	T. 1/2012	0.75	1.22256	1.61992
HEB_08_120	08	T. 1/2012	2.8125	3.28506	3.12335
HEB_08_124	08	T. 1/2012	3.25	3.72256	3.44226
HEB_08_130	08	T. 1/2012	2.91667	3.38923	3.19928
HEB_08_131	08	T. 1/2012	2.4375	2.91006	2.85
HEB_08_132	08	T. 2/2011	2.91667	2.46932	2.52873
HEB_08_137	08	T. 2/2011	3.16667	2.71932	2.71096
HEB_08_140	08	T. 2/2011	0.0625	-0.384844	0.448229
HEB_08_141	08	T. 2/2011	4	3.55266	3.31841
HEB_08_142	08	T. 4/2012	4	3.8642	3.5455
HEB_08_147	08	T. 2/2011	3.75	3.30266	3.13617
HEB_08_149	08	T. 2/2011	4	3.55266	3.31841
HEB_08_152	08	T. 4/2012	3.66667	3.53087	3.30252
HEB_08_155	08	T. 4/2012	2.9375	2.8017	2.77101
HEB_08_156	08	T. 4/2012	3.8125	3.6767	3.40883
HEB_08_157	08	T. 4/2012	3.83333	3.69753	3.42401
HEB_08_162	08	T. 1/2012	1.0625	1.53506	1.84771
HEB_08_164	08	T. 1/2012	2.6875	3.16006	3.03223
HEB_08_165	08	T. 1/2012	1.75	2.22256	2.34886
HEB_08_166	08	T. 1/2012	1	1.47256	1.80216
HEB_08_169	08	T. 2/2011	0.875	0.427656	1.04049
HEB_08_187	08	T. 4/2012	2.5	2.3642	2.4521
HEB_08_201	08	T. 4/2012	2.33333	2.19753	2.33061
HEB_08_202	08	T. 2/2011	3.75	3.30266	3.13617
HEB_08_204	08	T. 2/2011	2.5	2.05266	2.22501
HEB_08_205	08	T. 1/2012	1.4375	1.91006	2.12106
HEB_08_209	08	T. 1/2012	0.9375	1.41006	1.7566
HID_099	08	T. 2/2011	0	-0.447344	0.402671
HEB_09_002	09	T. 2/2011	0.3125	-0.134844	0.630463
HEB_09_005	09	T. 4/2012	0	-0.135802	0.629765
HEB_09_007	09	T. 4/2012	0	-0.135802	0.629765
HEB_09_009	09	T. 2/2011	3.875	3.42766	3.22729
HEB_09_014	09	T. 2/2011	0.5	0.0526558	0.767138
HEB_09_016	09	T. 4/2012	3.08333	2.94753	2.87731
HEB_09_025	09	T. 4/2012	3	2.8642	2.81657
HEB_09_029	09	T. 2/2011	3.83333	3.38599	3.19692
HEB_09_032	09	T. 2/2011	2.375	1.92766	2.13389
HEB_09_033	09	T. 2/2011	1	0.552656	1.1316
HEB_09_034	09	T. 2/2011	0.0833333	-0.364011	0.463416
HEB_09_035	09	T. 2/2011	0.416667	-0.0306775	0.706393
HEB_09_036	09	T. 4/2012	0.166667	0.030865	0.751254
HEB_09_039	09	T. 4/2012	0.75	0.614198	1.17647
HEB_09_043	09	T. 4/2012	0.166667	0.030865	0.751254
HEB_09_049	09	T. 4/2012	3.25	3.1142	2.9988
HEB_09_050	09	T. 4/2012	0.1875	0.0516984	0.76644
HEB_09_061	09	T. 6/2012	3	2.61133	2.63224
HEB_09_064	09	T. 1/2012	2.25	2.72256	2.71332
HEB_09_065	09	T. 2/2011	4	3.55266	3.31841
HEB_09_066	09	T. 2/2011	3.83333	3.38599	3.19692
HEB_09_068	09	T. 2/2011	3.875	3.42766	3.22729
HEB_09_070	09	T. 1/2012	4	4.47256	3.98896
HEB_09_071	09	T. 1/2012	3.125	3.59756	3.35114
HEB_09_072	09	T. 2/2011	3.625	3.17766	3.04506
HEB_09_073	09	T. 2/2011	3.25	2.80266	2.77171
HEB_09_074	09	T. 2/2011	3.875	3.42766	3.22729
HEB_09_078	09	T. 4/2012	2.16667	2.03087	2.20912
HEB_09_084	09	T. 6/2012	3.16667	2.778	2.75373
HEB_09_085	09	T. 4/2012	0.75	0.614198	1.17647
HEB_09_089	09	T. 4/2012	0.9375	0.801698	1.31314
HEB_09_092	09	T. 4/2012	0	-0.135802	0.629765
HEB_09_097	09	T. 4/2012	3.5	3.3642	3.18103
HEB_09_100	09	T. 4/2012	3.25	3.1142	2.9988
HEB_09_101	09	T. 1/2012	1	1.47256	1.80216
HEB_09_105	09	T. 2/2011	0.5	0.0526558	0.767138
HEB_09_108	09	T. 2/2011	3.5	3.05266	2.95394
HEB_09_109	09	T. 4/2012	2.33333	2.19753	2.33061
HEB_09_110	09	T. 4/2012	1.25	1.1142	1.54093
HEB_09_114	09	T. 4/2012	1.625	1.4892	1.81428
HEB_09_115	09	T. 1/2012	0	0.472561	1.07322
HEB_09_116	09	T. 4/2012	0.125	-0.0108016	0.720882
HEB_09_118	09	T. 1/2012	2.625	3.09756	2.98667
HEB_09_119	09	T. 2/2011	0.0625	-0.384844	0.448229
HEB_09_124	09	T. 1/2012	0.75	1.22256	1.61992
HEB_09_133	09	T. 1/2012	1.5	1.97256	2.16662
HEB_09_135	09	T. 2/2011	1.16667	0.719322	1.25309
HEB_09_137	09	T. 1/2012	2.8125	3.28506	3.12335
HEB_09_140	09	T. 1/2012	0.625	1.09756	1.5288
HEB_09_147	09	T. 1/2012	0.916667	1.38923	1.74141
HEB_09_148	09	T. 1/2012	1.5625	2.03506	2.21218
HEB_09_161	09	T. 2/2011	1.91667	1.46932	1.79979
HEB_09_162	09	T. 1/2012	2.16667	2.63923	2.65258
HEB_09_163	09	T. 1/2012	1.75	2.22256	2.34886
HEB_09_164	09	T. 1/2012	0.916667	1.38923	1.74141
HID_101	09	T. 2/2011	0	-0.447344	0.402671
HEB_10_003	10	T. 4/2012	1.25	1.1142	1.54093
HEB_10_006	10	T. 4/2012	2.1875	2.0517	2.22431
HEB_10_007	10	T. 4/2012	2.91667	2.78087	2.75582
HEB_10_008	10	T. 4/2012	3.33333	3.19753	3.05954
HEB_10_010	10	T. 2/2011	1.08333	0.635989	1.19235
HEB_10_014	10	T. 1/2012	0.833333	1.30589	1.68067
HEB_10_018	10	T. 4/2012	2.8125	2.6767	2.67989
HEB_10_020	10	T. 1/2012	2.4375	2.91006	2.85
HEB_10_022	10	T. 4/2012	2.5625	2.4267	2.49766
HEB_10_025	10	T. 1/2012	3.58333	4.05589	3.68523
HEB_10_040	10	T. 1/2012	3.5	3.97256	3.62449
HEB_10_043	10	T. 1/2012	1.125	1.59756	1.89327
HEB_10_045	10	T. 1/2012	0.8125	1.28506	1.66548
HEB_10_046	10	T. 1/2012	0.5	0.972561	1.43769
HEB_10_048	10	T. 4/2012	2.5	2.3642	2.4521
HEB_10_049	10	T. 1/2012	1	1.47256	1.80216
HEB_10_050	10	T. 4/2012	0.875	0.739198	1.26758
HEB_10_051	10	T. 1/2012	1.9375	2.41006	2.48553
HEB_10_054	10	T. 4/2012	0.5	0.364198	0.994232
HEB_10_055	10	T. 4/2012	1.625	1.4892	1.81428
HEB_10_057	10	T. 1/2012	1.58333	2.05589	2.22737
HEB_10_059	10	T. 1/2012	2.33333	2.80589	2.77407
HEB_10_070	10	T. 1/2012	0.166667	0.639228	1.19471
HEB_10_072	10	T. 4/2012	0.125	-0.0108016	0.720882
HEB_10_074	10	T. 2/2011	0.25	-0.197344	0.584904
HEB_10_077	10	T. 4/2012	0	-0.135802	0.629765
HEB_10_086	10	T. 1/2012	1	1.47256	1.80216
HEB_10_093	10	T. 3/2012	1.9375	2.48771	2.54213
HEB_10_097	10	T. 2/2011	4	3.55266	3.31841
HEB_10_100	10	T. 2/2011	0.75	0.302656	0.949371
HEB_10_104	10	T. 4/2012	1.6875	1.5517	1.85984
HEB_10_106	10	T. 2/2011	0.75	0.302656	0.949371
HEB_10_107	10	T. 2/2011	0.875	0.427656	1.04049
HEB_10_114	10	T. 4/2012	1.1875	1.0517	1.49537
HEB_10_115	10	T. 1/2012	0.833333	1.30589	1.68067
HEB_10_117	10	T. 4/2012	0.916667	0.780865	1.29795
HEB_10_120	10	T. 4/2012	1.875	1.7392	1.99652
HEB_10_124	10	T. 4/2012	3.41667	3.28087	3.12029
HEB_10_131	10	T. 1/2012	1.16667	1.63923	1.92364
HEB_10_132	10	T. 2/2011	4	3.55266	3.31841
HEB_10_133	10	T. 2/2011	0.75	0.302656	0.949371
HEB_10_135	10	T. 4/2012	3.5	3.3642	3.18103
HEB_10_137	10	T. 4/2012	3.16667	3.03087	2.93806
HEB_10_138	10	T. 4/2012	2.5	2.3642	2.4521
HEB_10_139	10	T. 1/2012	3.125	3.59756	3.35114
HEB_10_140	10	T. 2/2011	4	3.55266	3.31841
HEB_10_141	10	T. 1/2012	2	2.47256	2.53109
HEB_10_142	10	T. 2/2011	0.9375	0.490156	1.08605
HEB_10_150	10	T. 1/2012	1.5	1.97256	2.16662
HEB_10_155	10	T. 4/2012	1.875	1.7392	1.99652
HEB_10_171	10	T. 2/2011	0.375	-0.0723442	0.676021
HEB_10_172	10	T. 1/2012	1.5	1.97256	2.16662
HEB_10_173	10	T. 1/2012	0.25	0.722561	1.25545
HEB_10_174	10	T. 2/2011	3.625	3.17766	3.04506
HEB_10_175	10	T. 4/2012	3.125	2.9892	2.90768
HEB_10_176	10	T. 2/2011	0.5625	0.115156	0.812696
HEB_10_182	10	T. 2/2011	3.75	3.30266	3.13617
HEB_10_184	10	T. 4/2012	0.125	-0.0108016	0.720882
HEB_10_187	10	T. 4/2012	2.6875	2.5517	2.58877
HEB_10_190	10	T. 1/2012	0.583333	1.05589	1.49843
HID_102	10	T. 2/2011	0	-0.447344	0.402671
HEB_11_001	11	T. 4/2012	0.125	-0.0108016	0.720882
HEB_11_016	11	T. 4/2012	1.9375	1.8017	2.04207
HEB_11_017	11	T. 4/2012	2.66667	2.53087	2.57359
HEB_11_025	11	T. 2/2011	3.875	3.42766	3.22729
HEB_11_028	11	T. 4/2012	4	3.8642	3.5455
HEB_11_037	11	T. 1/2012	2.83333	3.30589	3.13853
HEB_11_044	11	T. 4/2012	0.666667	0.530865	1.11572
HEB_11_048	11	T. 1/2012	3.58333	4.05589	3.68523
HEB_11_055	11	T. 4/2012	1.08333	0.947532	1.41944
HEB_11_057	11	T. 4/2012	0.375	0.239198	0.903115
HEB_11_061	11	T. 4/2012	0.75	0.614198	1.17647
HEB_11_063	11	T. 4/2012	0.625	0.489198	1.08535
HEB_11_065	11	T. 4/2012	0.75	0.614198	1.17647
HEB_11_066	11	T. 4/2012	3.5	3.3642	3.18103
HEB_11_067	11	T. 4/2012	1.1875	1.0517	1.49537
HEB_11_071	11	T. 4/2012	3.5	3.3642	3.18103
HEB_11_072	11	T. 4/2012	4	3.8642	3.5455
HEB_11_077	11	T. 2/2011	3.9375	3.49016	3.27285
HEB_11_081	11	T. 4/2012	0.625	0.489198	1.08535
HEB_11_088	11	T. 4/2012	1.125	0.989198	1.44982
HEB_11_092	11	T. 4/2012	2.75	2.6142	2.63433
HEB_11_093	11	T. 4/2012	2.25	2.1142	2.26987
HEB_11_096	11	T. 4/2012	2.16667	2.03087	2.20912
HEB_11_097	11	T. 2/2011	0.1875	-0.259844	0.539346
HEB_11_102	11	T. 4/2012	0	-0.135802	0.629765
HEB_11_104	11	T. 4/2012	0.125	-0.0108016	0.720882
HEB_11_106	11	T. 4/2012	0	-0.135802	0.629765
HEB_11_107	11	T. 4/2012	0.5625	0.426698	1.03979
HEB_11_110	11	T. 1/2012	0.125	0.597561	1.16434
HEB_11_115	11	T. 4/2012	0.75	0.614198	1.17647
HEB_11_118	11	T. 4/2012	0.416667	0.280865	0.933487
HEB_11_119	11	T. 1/2012	0.333333	0.805895	1.3162
HEB_11_126	11	T. 4/2012	0	-0.135802	0.629765
HEB_11_131	11	T. 6/2012	2.75	2.36133	2.45001
HEB_11_132	11	T. 2/2011	1	0.552656	1.1316
HEB_11_134	11	T. 2/2011	4	3.55266	3.31841
HEB_11_135	11	T. 2/2011	3.5	3.05266	2.95394
HEB_11_136	11	T. 6/2012	1.5	1.11133	1.53884
HEB_11_137	11	T. 1/2012	0.625	1.09756	1.5288
HEB_11_140	11	T. 6/2012	2.75	2.36133	2.45001
HEB_11_143	11	T. 6/2012	3	2.61133	2.63224
HEB_11_144	11	T. 6/2012	3.25	2.86133	2.81448
HEB_11_145	11	T. 2/2011	2.58333	2.13599	2.28575
HEB_11_146	11	T. 6/2012	3	2.61133	2.63224
HEB_11_147	11	T. 6/2012	3.5	3.11133	2.99671
HEB_11_151	11	T. 4/2012	1.5	1.3642	1.72317
HEB_11_153	11	T. 1/2012	0.666667	1.13923	1.55918
HEB_11_154	11	T. 6/2012	2.33333	1.94466	2.14629
HEB_11_158	11	T. 4/2012	0	-0.135802	0.629765
HEB_11_164	11	T. 4/2012	0	-0.135802	0.629765
HEB_11_165	11	T. 5/2012	0	0.948799	1.42037
HEB_11_167	11	T. 4/2012	0	-0.135802	0.629765
HEB_11_168	11	T. 4/2012	0.875	0.739198	1.26758
HEB_11_169	11	T. 4/2012	0	-0.135802	0.629765
HID_109	11	T. 2/2011	0	-0.447344	0.402671
HEB_09_051	12	T. 4/2012	2.5	2.3642	2.4521
HEB_09_052	12	T. 1/2012	2.25	2.72256	2.71332
HEB_09_058	12	T. 6/2012	0	-0.38867	0.44544
HEB_09_059	12	T. 4/2012	0.5	0.364198	0.994232
HEB_12_001	12	T. 4/2012	0.5625	0.426698	1.03979
HEB_12_003	12	T. 4/2012	1.875	1.7392	1.99652
HEB_12_007	12	T. 4/2012	2.75	2.6142	2.63433
HEB_12_013	12	T. 6/2012	1	0.61133	1.17437
HEB_12_016	12	T. 5/2012	1.375	2.3238	2.42265
HEB_12_019	12	T. 6/2012	2.83333	2.44466	2.51075
HEB_12_024	12	T. 4/2012	0.833333	0.697532	1.23721
HEB_12_028	12	T. 2/2011	3.375	2.92766	2.86282
HEB_12_030	12	T. 4/2012	0.75	0.614198	1.17647
HEB_12_031	12	T. 5/2012	0.875	1.8238	2.05818
HEB_12_032	12	T. 4/2012	0	-0.135802	0.629765
HEB_12_036	12	T. 6/2012	1.75	1.36133	1.72107
HEB_12_038	12	T. 4/2012	1.58333	1.44753	1.78391
HEB_12_039	12	T. 4/2012	2.25	2.1142	2.26987
HEB_12_040	12	T. 4/2012	0	-0.135802	0.629765
HEB_12_042	12	T. 4/2012	2.125	1.9892	2.17875
HEB_12_043	12	T. 4/2012	0.625	0.489198	1.08535
HEB_12_046	12	T. 4/2012	1.0625	0.926698	1.40426
HEB_12_048	12	T. 4/2012	0.25	0.114198	0.811998
HEB_12_050	12	T. 4/2012	0	-0.135802	0.629765
HEB_12_052	12	T. 6/2012	2.75	2.36133	2.45001
HEB_12_054	12	T. 4/2012	0	-0.135802	0.629765
HEB_12_055	12	T. 4/2012	0.666667	0.530865	1.11572
HEB_12_058	12	T. 6/2012	0.166667	-0.222004	0.566929
HEB_12_060	12	T. 4/2012	0.375	0.239198	0.903115
HEB_12_066	12	T. 6/2012	0.125	-0.26367	0.536557
HEB_12_068	12	T. 1/2012	0.333333	0.805895	1.3162
HEB_12_071	12	T. 4/2012	1	0.864198	1.3587
HEB_12_072	12	T. 6/2012	0.125	-0.26367	0.536557
HEB_12_073	12	T. 6/2012	3.375	2.98633	2.90559
HEB_12_074	12	T. 6/2012	0	-0.38867	0.44544
HEB_12_075	12	T. 5/2012	0.875	1.8238	2.05818
HEB_12_077	12	T. 1/2012	3.91667	4.38923	3.92821
HEB_12_078	12	T. 4/2012	1.91667	1.78087	2.02689
HEB_12_079	12	T. 4/2012	2.875	2.7392	2.72545
HEB_12_091	12	T. 6/2012	0.5	0.11133	0.809907
HEB_12_093	12	T. 4/2012	1	0.864198	1.3587
HEB_12_107	12	T. 2/2011	0	-0.447344	0.402671
HEB_12_108	12	T. 1/2012	1.4375	1.91006	2.12106
HEB_12_111	12	T. 4/2012	0.3125	0.176698	0.857557
HEB_12_112	12	T. 4/2012	3.625	3.4892	3.27215
HEB_12_114	12	T. 4/2012	0.1875	0.0516984	0.76644
HEB_12_116	12	T. 4/2012	0.25	0.114198	0.811998
HEB_12_119	12	T. 4/2012	1.58333	1.44753	1.78391
HEB_12_121	12	T. 6/2012	0.5	0.11133	0.809907
HEB_12_127	12	T. 4/2012	3.08333	2.94753	2.87731
HEB_12_129	12	T. 1/2012	1.375	1.84756	2.07551
HEB_12_130	12	T. 4/2012	0.0625	-0.0733016	0.675323
HEB_12_134	12	T. 6/2012	0.5	0.11133	0.809907
HEB_12_137	12	T. 4/2012	0.75	0.614198	1.17647
HEB_12_138	12	T. 1/2012	3.33333	3.80589	3.503
HEB_12_139	12	T. 1/2012	3.3125	3.78506	3.48781
HEB_12_143	12	T. 1/2012	0.583333	1.05589	1.49843
HEB_12_146	12	T. 1/2012	0.6265	1.09906	1.5299
HEB_12_148	12	T. 2/2011	0	-0.447344	0.402671
HEB_12_153	12	T. 1/2012	0.5625	1.03506	1.48325
HEB_12_154	12	T. 2/2011	4	3.55266	3.31841
HEB_12_155	12	T. 1/2012	1.41667	1.88923	2.10588
HEB_12_159	12	T. 1/2012	1.25	1.72256	1.98439
HEB_13_015	12	T. 2/2011	4	3.55266	3.31841
HEB_13_052	12	T. 4/2012	0.75	0.614198	1.17647
HEB_13_053	12	T. 4/2012	2.25	2.1142	2.26987
HEB_13_057	12	T. 4/2012	2.875	2.7392	2.72545
HEB_13_060	12	T. 4/2012	3.75	3.6142	3.36327
HID_114	12	T. 2/2011	0	-0.447344	0.402671
HEB_13_008	13	T. 1/2012	3.125	3.59756	3.35114
HEB_13_009	13	T. 2/2011	4	3.55266	3.31841
HEB_13_012	13	T. 4/2012	2.33333	2.19753	2.33061
HEB_13_018	13	T. 1/2012	2.125	2.59756	2.62221
HEB_13_019	13	T. 1/2012	2.875	3.34756	3.16891
HEB_13_031	13	T. 4/2012	3.83333	3.69753	3.42401
HEB_13_033	13	T. 2/2011	4	3.55266	3.31841
HEB_13_034	13	T. 4/2012	2.0625	1.9267	2.13319
HEB_13_035	13	T. 4/2012	3.41667	3.28087	3.12029
HEB_13_036	13	T. 4/2012	2.5	2.3642	2.4521
HEB_13_037	13	T. 6/2012	2	1.61133	1.90331
HEB_13_038	13	T. 4/2012	3.375	3.2392	3.08992
HEB_13_039	13	T. 4/2012	2.0625	1.9267	2.13319
HEB_13_040	13	T. 6/2012	3.375	2.98633	2.90559
HEB_13_042	13	T. 4/2012	2.08333	1.94753	2.14838
HEB_13_045	13	T. 4/2012	1.91667	1.78087	2.02689
HEB_13_048	13	T. 4/2012	2.08333	1.94753	2.14838
HEB_13_050	13	T. 2/2011	3.08333	2.63599	2.65022
HEB_13_061	13	T. 4/2012	2.375	2.2392	2.36098
HEB_13_062	13	T. 4/2012	2.125	1.9892	2.17875
HEB_13_063	13	T. 4/2012	2	1.8642	2.08763
HEB_13_064	13	T. 2/2011	2.5	2.05266	2.22501
HEB_13_065	13	T. 6/2012	2	1.61133	1.90331
HEB_13_066	13	T. 2/2011	4	3.55266	3.31841
HEB_13_068	13	T. 4/2012	3.25	3.1142	2.9988
HEB_13_069	13	T. 4/2012	3	2.8642	2.81657
HEB_13_070	13	T. 4/2012	3.41667	3.28087	3.12029
HEB_13_072	13	T. 4/2012	3.75	3.6142	3.36327
HEB_13_075	13	T. 4/2012	3.25	3.1142	2.9988
HEB_13_081	13	T. 4/2012	2.16667	2.03087	2.20912
HEB_13_083	13	T. 4/2012	2.625	2.4892	2.54322
HEB_13_088	13	T. 4/2012	2	1.8642	2.08763
HEB_13_092	13	T. 2/2011	4	3.55266	3.31841
HEB_13_093	13	T. 4/2012	2.5	2.3642	2.4521
HEB_13_094	13	T. 2/2011	3.625	3.17766	3.04506
HEB_13_095	13	T. 4/2012	2.91667	2.78087	2.75582
HEB_13_097	13	T. 4/2012	3.5	3.3642	3.18103
HEB_13_099	13	T. 4/2012	2.25	2.1142	2.26987
HEB_13_101	13	T. 4/2012	2.875	2.7392	2.72545
HEB_13_102	13	T. 1/2012	2.66667	3.13923	3.01704
HEB_13_104	13	T. 1/2012	2.25	2.72256	2.71332
HEB_13_105	13	T. 6/2012	2.33333	1.94466	2.14629
HEB_13_111	13	T. 4/2012	2.16667	2.03087	2.20912
HEB_13_116	13	T. 4/2012	2	1.8642	2.08763
HEB_13_124	13	T. 6/2012	2.66667	2.278	2.38926
HEB_13_126	13	T. 6/2012	2.25	1.86133	2.08554
HEB_13_129	13	T. 6/2012	3	2.61133	2.63224
HEB_13_130	13	T. 6/2012	3.5	3.11133	2.99671
HEB_13_136	13	T. 4/2012	2.125	1.9892	2.17875
HEB_13_137	13	T. 1/2012	3.125	3.59756	3.35114
HEB_13_140	13	T. 1/2012	2	2.47256	2.53109
HEB_13_142	13	T. 2/2011	3.25	2.80266	2.77171
HEB_13_145	13	T. 4/2012	3.25	3.1142	2.9988
HEB_13_149	13	T. 4/2012	2.25	2.1142	2.26987
HID_138	13	T. 2/2011	3.4375	2.99016	2.90838
HEB_11_064	14	T. 4/2012	1	0.864198	1.3587
HEB_11_068	14	T. 4/2012	0.75	0.614198	1.17647
HEB_14_005	14	T. 2/2011	3.66667	3.21932	3.07543
HEB_14_011	14	T. 4/2012	1.83333	1.69753	1.96614
HEB_14_014	14	T. 6/2012	1.75	1.36133	1.72107
HEB_14_022	14	T. 6/2012	0.625	0.23633	0.901024
HEB_14_023	14	T. 4/2012	1.66667	1.53087	1.84465
HEB_14_024	14	T. 6/2012	0	-0.38867	0.44544
HEB_14_030	14	T. 6/2012	0.25	-0.13867	0.627674
HEB_14_032	14	T. 4/2012	1.3125	1.1767	1.58649
HEB_14_034	14	T. 1/2012	0.8125	1.28506	1.66548
HEB_14_036	14	T. 1/2012	3.5	3.97256	3.62449
HEB_14_038	14	T. 1/2012	3.3125	3.78506	3.48781
HEB_14_039	14	T. 4/2012	1.83333	1.69753	1.96614
HEB_14_042	14	T. 6/2012	2.16667	1.778	2.0248
HEB_14_044	14	T. 2/2011	1.58333	1.13599	1.55682
HEB_14_045	14	T. 4/2012	0.75	0.614198	1.17647
HEB_14_046	14	T. 4/2012	2.3125	2.1767	2.31542
HEB_14_048	14	T. 4/2012	1.41667	1.28087	1.66242
HEB_14_053	14	T. 4/2012	1.75	1.6142	1.9054
HEB_14_054	14	T. 4/2012	2.41667	2.28087	2.39136
HEB_14_055	14	T. 6/2012	3.125	2.73633	2.72336
HEB_14_056	14	T. 4/2012	0.75	0.614198	1.17647
HEB_14_057	14	T. 6/2012	2	1.61133	1.90331
HEB_14_058	14	T. 4/2012	0.875	0.739198	1.26758
HEB_14_059	14	T. 4/2012	0.75	0.614198	1.17647
HEB_14_060	14	T. 6/2012	2.75	2.36133	2.45001
HEB_14_063	14	T. 4/2012	3.25	3.1142	2.9988
HEB_14_065	14	T. 6/2012	2.5	2.11133	2.26778
HEB_14_066	14	T. 1/2012	1.58333	2.05589	2.22737
HEB_14_071	14	T. 4/2012	1.08333	0.947532	1.41944
HEB_14_076	14	T. 6/2012	2.25	1.86133	2.08554
HEB_14_077	14	T. 1/2012	1.875	2.34756	2.43997
HEB_14_078	14	T. 2/2011	0.875	0.427656	1.04049
HEB_14_079	14	T. 6/2012	1	0.61133	1.17437
HEB_14_080	14	T. 2/2011	1.41667	0.969322	1.43533
HEB_14_083	14	T. 4/2012	2.25	2.1142	2.26987
HEB_14_085	14	T. 4/2012	2.375	2.2392	2.36098
HEB_14_086	14	T. 5/2012	2.25	3.1988	3.06047
HEB_14_089	14	T. 4/2012	2	1.8642	2.08763
HEB_14_091	14	T. 6/2012	2.75	2.36133	2.45001
HEB_14_097	14	T. 1/2012	3.5	3.97256	3.62449
HEB_14_106	14	T. 4/2012	0.75	0.614198	1.17647
HEB_14_107	14	T. 4/2012	0.375	0.239198	0.903115
HEB_14_113	14	T. 6/2012	2	1.61133	1.90331
HEB_14_116	14	T. 2/2011	0.25	-0.197344	0.584904
HEB_14_118	14	T. 1/2012	0.6875	1.16006	1.57436
HEB_14_120	14	T. 1/2012	1.16667	1.63923	1.92364
HEB_14_121	14	T. 1/2012	2.25	2.72256	2.71332
HEB_14_122	14	T. 4/2012	1.33333	1.19753	1.60168
HEB_14_125	14	T. 1/2012	0.75	1.22256	1.61992
HEB_14_128	14	T. 4/2012	3.5	3.3642	3.18103
HEB_14_131	14	T. 4/2012	1.8125	1.6767	1.95096
HEB_14_136	14	T. 1/2012	0.416667	0.889228	1.37694
HEB_14_138	14	T. 4/2012	3.5	3.3642	3.18103
HEB_14_139	14	T. 4/2012	2.6255	2.4897	2.54358
HEB_14_143	14	T. 6/2012	2	1.61133	1.90331
HEB_14_145	14	T. 6/2012	0.5	0.11133	0.809907
HEB_14_146	14	T. 6/2012	1	0.61133	1.17437
HEB_14_147	14	T. 6/2012	0	-0.38867	0.44544
HEB_14_148	14	T. 6/2012	2.5	2.11133	2.26778
HID_140	14	T. 2/2011	0	-0.447344	0.402671
HEB_15_004	15	T. 2/2011	4	3.55266	3.31841
HEB_15_009	15	T. 1/2012	0.75	1.22256	1.61992
HEB_15_014	15	T. 3/2012	0.75	1.30021	1.67652
HEB_15_019	15	T. 6/2012	3.5	3.11133	2.99671
HEB_15_020	15	T. 4/2012	1.9375	1.8017	2.04207
HEB_15_021	15	T. 1/2012	1.3125	1.78506	2.02995
HEB_15_023	15	T. 2/2011	4	3.55266	3.31841
HEB_15_031	15	T. 6/2012	2	1.61133	1.90331
HEB_15_036	15	T. 6/2012	2	1.61133	1.90331
HEB_15_040	15	T. 4/2012	2.125	1.9892	2.17875
HEB_15_041	15	T. 6/2012	1.75	1.36133	1.72107
HEB_15_043	15	T. 6/2012	0	-0.38867	0.44544
HEB_15_044	15	T. 2/2011	3.5625	3.11516	2.9995
HEB_15_045	15	T. 6/2012	0.666667	0.277996	0.931396
HEB_15_048	15	T. 6/2012	1.5	1.11133	1.53884
HEB_15_051	15	T. 6/2012	3.66667	3.278	3.1182
HEB_15_052	15	T. 2/2011	4	3.55266	3.31841
HEB_15_053	15	T. 1/2012	1.75	2.22256	2.34886
HEB_15_055	15	T. 1/2012	3.375	3.84756	3.53337
HEB_15_056	15	T. 6/2012	3.5	3.11133	2.99671
HEB_15_057	15	T. 1/2012	2.91667	3.38923	3.19928
HEB_15_061	15	T. 6/2012	2	1.61133	1.90331
HEB_15_063	15	T. 1/2012	1.58333	2.05589	2.22737
HEB_15_064	15	T. 1/2012	2.875	3.34756	3.16891
HEB_15_065	15	T. 6/2012	2.66667	2.278	2.38926
HEB_15_068	15	T. 1/2012	2.25	2.72256	2.71332
HEB_15_069	15	T. 1/2012	2.16667	2.63923	2.65258
HEB_15_076	15	T. 6/2012	2.66667	2.278	2.38926
HEB_15_082	15	T. 1/2012	3.58333	4.05589	3.68523
HEB_15_085	15	T. 2/2011	4	3.55266	3.31841
HEB_15_086	15	T. 6/2012	1.5	1.11133	1.53884
HEB_15_091	15	T. 4/2012	1.91667	1.78087	2.02689
HEB_15_094	15	T. 4/2012	1.91667	1.78087	2.02689
HEB_15_097	15	T. 6/2012	1.66667	1.278	1.66033
HEB_15_098	15	T. 6/2012	1.375	0.98633	1.44772
HEB_15_104	15	T. 4/2012	0.3125	0.176698	0.857557
HEB_15_106	15	T. 6/2012	0.833333	0.444663	1.05289
HEB_15_109	15	T. 6/2012	1.625	1.23633	1.62996
HEB_15_110	15	T. 6/2012	1.5	1.11133	1.53884
HEB_15_113	15	T. 1/2012	3.66667	4.13923	3.74598
HEB_15_117	15	T. 6/2012	2	1.61133	1.90331
HEB_15_118	15	T. 1/2012	3.8125	4.28506	3.85228
HEB_15_120	15	T. 6/2012	2.25	1.86133	2.08554
HEB_15_122	15	T. 6/2012	3	2.61133	2.63224
HEB_15_123	15	T. 6/2012	2	1.61133	1.90331
HEB_15_124	15	T. 6/2012	3	2.61133	2.63224
HEB_15_125	15	T. 2/2011	0.25	-0.197344	0.584904
HEB_15_127	15	T. 4/2012	2.6875	2.5517	2.58877
HEB_15_128	15	T. 6/2012	2.5	2.11133	2.26778
HEB_15_132	15	T. 6/2012	1.625	1.23633	1.62996
HEB_15_134	15	T. 4/2012	3.5	3.3642	3.18103
HEB_15_137	15	T. 6/2012	3	2.61133	2.63224
HEB_15_138	15	T. 6/2012	2.5	2.11133	2.26778
HEB_15_139	15	T. 6/2012	3.5	3.11133	2.99671
HEB_15_140	15	T. 6/2012	3.33333	2.94466	2.87522
HEB_15_142	15	T. 1/2012	3.25	3.72256	3.44226
HEB_15_143	15	T. 6/2012	3.5	3.11133	2.99671
HEB_15_145	15	T. 6/2012	3.5	3.11133	2.99671
HEB_15_334	15	T. 6/2012	3	2.61133	2.63224
HID_144	15	T. 1/2012	2.25	2.72256	2.71332
HEB_15_107	16	T. 6/2012	3	2.61133	2.63224
HEB_16_007	16	T. 6/2012	2.83333	2.44466	2.51075
HEB_16_009	16	T. 6/2012	2.5	2.11133	2.26778
HEB_16_011	16	T. 2/2011	3.5	3.05266	2.95394
HEB_16_012	16	T. 6/2012	2.5	2.11133	2.26778
HEB_16_014	16	T. 6/2012	3.25	2.86133	2.81448
HEB_16_016	16	T. 6/2012	2.5	2.11133	2.26778
HEB_16_020	16	T. 2/2011	1.125	0.677656	1.22272
HEB_16_022	16	T. 4/2012	1.875	1.7392	1.99652
HEB_16_023	16	T. 3/2012	2.01	2.56021	2.59498
HEB_16_031	16	T. 3/2012	2.4375	2.98771	2.9066
HEB_16_032	16	T. 6/2012	2.5	2.11133	2.26778
HEB_16_036	16	T. 6/2012	1.5	1.11133	1.53884
HEB_16_043	16	T. 2/2011	3.83333	3.38599	3.19692
HEB_16_045	16	T. 2/2011	4	3.55266	3.31841
HEB_16_049	16	T. 2/2011	4	3.55266	3.31841
HEB_16_051	16	T. 3/2012	3.75	4.30021	3.86332
HEB_16_052	16	T. 6/2012	3.375	2.98633	2.90559
HEB_16_054	16	T. 6/2012	3.5	3.11133	2.99671
HEB_16_059	16	T. 6/2012	3	2.61133	2.63224
HEB_16_061	16	T. 3/2012	1.875	2.42521	2.49657
HEB_16_063	16	T. 2/2011	1	0.552656	1.1316
HEB_16_064	16	T. 2/2011	3.83333	3.38599	3.19692
HEB_16_066	16	T. 3/2012	1.58333	2.13354	2.28397
HEB_16_070	16	T. 3/2012	0.75	1.30021	1.67652
HEB_16_075	16	T. 3/2012	1.08333	1.63354	1.9195
HEB_16_076	16	T. 2/2011	4	3.55266	3.31841
HEB_16_079	16	T. 3/2012	1.83333	2.38354	2.4662
HEB_16_080	16	T. 3/2012	2.4375	2.98771	2.9066
HEB_16_081	16	T. 6/2012	2	1.61133	1.90331
HEB_16_086	16	T. 2/2011	3.75	3.30266	3.13617
HEB_16_092	16	T. 2/2011	4	3.55266	3.31841
HEB_16_096	16	T. 3/2012	2	2.55021	2.58769
HEB_16_099	16	T. 2/2011	4	3.55266	3.31841
HEB_16_100	16	T. 2/2011	4	3.55266	3.31841
HEB_16_103	16	T. 6/2012	3	2.61133	2.63224
HEB_16_105	16	T. 6/2012	1.5	1.11133	1.53884
HEB_16_110	16	T. 3/2012	2.33333	2.88354	2.83067
HEB_16_113	16	T. 2/2011	4	3.55266	3.31841
HEB_16_114	16	T. 3/2012	1.3125	1.86271	2.08655
HEB_16_115	16	T. 3/2012	2.41667	2.96688	2.89141
HEB_16_117	16	T. 3/2012	3.375	3.92521	3.58997
HEB_16_121	16	T. 2/2011	3.41667	2.96932	2.89319
HEB_16_122	16	T. 2/2011	3.83333	3.38599	3.19692
HEB_16_123	16	T. 3/2012	2.75	3.30021	3.13439
HEB_16_127	16	T. 3/2012	2.5625	3.11271	2.99772
HEB_16_129	16	T. 3/2012	3.25	3.80021	3.49886
HEB_16_132	16	T. 2/2011	3.83333	3.38599	3.19692
HEB_16_140	16	T. 6/2012	3.5	3.11133	2.99671
HEB_16_143	16	T. 5/2012	3	3.9488	3.60717
HEB_16_144	16	T. 3/2012	2.83333	3.38354	3.19514
HEB_16_145	16	T. 3/2012	3.25	3.80021	3.49886
HEB_16_146	16	T. 3/2012	3.1875	3.73771	3.4533
HEB_16_147	16	T. 3/2012	2.66667	3.21688	3.07365
HEB_16_148	16	T. 2/2011	4	3.55266	3.31841
HEB_16_149	16	T. 3/2012	2	2.55021	2.58769
HEB_16_157	16	T. 3/2012	3.9375	4.48771	4
HEB_16_159	16	T. 6/2012	3	2.61133	2.63224
HEB_17_057	16	T. 3/2012	2.0625	2.61271	2.63325
HID_219	16	T. 1/2012	0.875	1.34756	1.71104
HEB_17_003	17	T. 3/2011	3.66667	2.66691	2.67276
HEB_17_004	17	T. 3/2012	3	3.55021	3.31662
HEB_17_005	17	T. 3/2011	3.4375	2.43774	2.50571
HEB_17_007	17	T. 3/2012	2.125	2.67521	2.67881
HEB_17_010	17	T. 3/2012	3.75	4.30021	3.86332
HEB_17_012	17	T. 3/2012	2.75	3.30021	3.13439
HEB_17_014	17	T. 6/2012	2.66667	2.278	2.38926
HEB_17_015	17	T. 3/2012	2.0625	2.61271	2.63325
HEB_17_016	17	T. 3/2012	2.0625	2.61271	2.63325
HEB_17_018	17	T. 3/2012	1.9375	2.48771	2.54213
HEB_17_019	17	T. 3/2012	1.375	1.92521	2.13211
HEB_17_020	17	T. 3/2012	2.5	3.05021	2.95216
HEB_17_022	17	T. 3/2011	4	3.00024	2.91574
HEB_17_027	17	T. 3/2012	3.5	4.05021	3.68109
HEB_17_036	17	T. 3/2012	1.625	2.17521	2.31434
HEB_17_040	17	T. 3/2011	3.91667	2.91691	2.85499
HEB_17_041	17	T. 6/2012	2.25	1.86133	2.08554
HEB_17_051	17	T. 6/2012	3.83333	3.44466	3.23969
HEB_17_052	17	T. 6/2012	3.75	3.36133	3.17894
HEB_17_053	17	T. 3/2011	4	3.00024	2.91574
HEB_17_054	17	T. 4/2012	2.83333	2.69753	2.69508
HEB_17_056	17	T. 3/2011	4	3.00024	2.91574
HEB_17_059	17	T. 6/2012	2.33333	1.94466	2.14629
HEB_17_062	17	T. 3/2011	3.4375	2.43774	2.50571
HEB_17_063	17	T. 3/2012	2.33333	2.88354	2.83067
HEB_17_064	17	T. 3/2011	3.33333	2.33358	2.42978
HEB_17_067	17	T. 1/2012	0	0.472561	1.07322
HEB_17_070	17	T. 3/2011	3.91667	2.91691	2.85499
HEB_17_071	17	T. 3/2012	1.25	1.80021	2.04099
HEB_17_074	17	T. 3/2012	1.16667	1.71688	1.98025
HEB_17_076	17	T. 3/2011	2	1.00024	1.45787
HEB_17_078	17	T. 3/2011	4	3.00024	2.91574
HEB_17_080	17	T. 4/2012	3.125	2.9892	2.90768
HEB_17_104	17	T. 3/2012	1.08333	1.63354	1.9195
HEB_17_105	17	T. 3/2011	4	3.00024	2.91574
HEB_17_108	17	T. 3/2011	3	2.00024	2.1868
HEB_17_113	17	T. 6/2012	3	2.61133	2.63224
HEB_17_114	17	T. 6/2012	3.5	3.11133	2.99671
HEB_17_120	17	T. 6/2012	3.375	2.98633	2.90559
HEB_17_131	17	T. 3/2012	3.8125	4.36271	3.90888
HEB_17_134	17	T. 6/2012	3	2.61133	2.63224
HEB_17_135	17	T. 3/2011	4	3.00024	2.91574
HEB_17_137	17	T. 6/2012	2.75	2.36133	2.45001
HEB_17_138	17	T. 3/2012	3.5	4.05021	3.68109
HEB_17_140	17	T. 3/2012	2.66667	3.21688	3.07365
HEB_17_141	17	T. 6/2012	2	1.61133	1.90331
HEB_17_144	17	T. 3/2012	2.83333	3.38354	3.19514
HEB_17_153	17	T. 6/2012	3.375	2.98633	2.90559
HEB_17_160	17	T. 3/2011	3.875	2.87524	2.82462
HEB_17_171	17	T. 6/2012	0.25	-0.13867	0.627674
HEB_17_174	17	T. 6/2012	3	2.61133	2.63224
HEB_17_179	17	T. 6/2012	2	1.61133	1.90331
HID_249	17	T. 2/2011	0	-0.447344	0.402671
HEB_18_043	18	T. 6/2012	1.66667	1.278	1.66033
HEB_18_046	18	T. 6/2012	2.5	2.11133	2.26778
HEB_18_048	18	T. 6/2012	2.25	1.86133	2.08554
HEB_18_049	18	T. 6/2012	3.25	2.86133	2.81448
HEB_18_050	18	T. 4/2012	2.91667	2.78087	2.75582
HEB_18_062	18	T. 6/2012	2.5	2.11133	2.26778
HEB_18_063	18	T. 3/2012	1.875	2.42521	2.49657
HEB_18_064	18	T. 6/2012	2.875	2.48633	2.54113
HEB_18_067	18	T. 6/2012	2.25	1.86133	2.08554
HEB_18_074	18	T. 4/2012	1.25	1.1142	1.54093
HEB_18_083	18	T. 6/2012	0	-0.38867	0.44544
HEB_18_085	18	T. 6/2012	0.75	0.36133	0.992141
HEB_18_087	18	T. 6/2012	1.625	1.23633	1.62996
HEB_18_089	18	T. 6/2012	1.875	1.48633	1.81219
HEB_18_192	18	T. 6/2012	2	1.61133	1.90331
HEB_18_203	18	T. 3/2011	0.25	-0.749755	0.182233
HEB_18_207	18	T. 6/2012	2.5	2.11133	2.26778
HEB_18_208	18	T. 6/2012	3.5	3.11133	2.99671
HEB_18_210	18	T. 6/2012	0.5	0.11133	0.809907
HEB_18_211	18	T. 3/2011	0.625	-0.374755	0.455584
HEB_18_225	18	T. 3/2012	2.25	2.80021	2.76992
HEB_18_228	18	T. 6/2012	0.25	-0.13867	0.627674
HID_270	18	T. 2/2011	0.166667	-0.280678	0.52416
HEB_19_001	19	T. 4/2012	3.5	3.3642	3.18103
HEB_19_002	19	T. 3/2011	2.5	1.50024	1.82233
HEB_19_005	19	T. 3/2011	4	3.00024	2.91574
HEB_19_007	19	T. 6/2012	1.83333	1.44466	1.78182
HEB_19_008	19	T. 3/2012	2.375	2.92521	2.86104
HEB_19_009	19	T. 4/2012	3.375	3.2392	3.08992
HEB_19_011	19	T. 6/2012	2.5	2.11133	2.26778
HEB_19_014	19	T. 6/2012	2	1.61133	1.90331
HEB_19_016	19	T. 3/2012	2.375	2.92521	2.86104
HEB_19_021	19	T. 4/2012	0.916667	0.780865	1.29795
HEB_19_023	19	T. 6/2012	3	2.61133	2.63224
HEB_19_027	19	T. 4/2012	0	-0.135802	0.629765
HEB_19_028	19	T. 6/2012	1.375	0.98633	1.44772
HEB_19_031	19	T. 6/2012	1.83333	1.44466	1.78182
HEB_19_039	19	T. 6/2012	3	2.61133	2.63224
HEB_19_040	19	T. 6/2012	2.5	2.11133	2.26778
HEB_19_049	19	T. 3/2011	4	3.00024	2.91574
HEB_19_050	19	T. 6/2012	1.16667	0.777996	1.29586
HEB_19_051	19	T. 3/2011	3.5	2.50024	2.55127
HEB_19_052	19	T. 6/2012	2.5	2.11133	2.26778
HEB_19_054	19	T. 6/2012	1.66667	1.278	1.66033
HEB_19_056	19	T. 6/2012	2.5	2.11133	2.26778
HEB_19_058	19	T. 3/2012	2.66667	3.21688	3.07365
HEB_19_059	19	T. 4/2012	0	-0.135802	0.629765
HEB_19_060	19	T. 3/2012	2.25	2.80021	2.76992
HEB_19_072	19	T. 4/2012	3.08333	2.94753	2.87731
HEB_19_074	19	T. 6/2012	3	2.61133	2.63224
HEB_19_076	19	T. 3/2011	4	3.00024	2.91574
HEB_19_091	19	T. 6/2012	2	1.61133	1.90331
HEB_19_093	19	T. 3/2012	2.875	3.42521	3.22551
HEB_19_095	19	T. 6/2012	2.16667	1.778	2.0248
HEB_19_097	19	T. 3/2011	3.25	2.25024	2.36903
HEB_19_099	19	T. 3/2011	3.58333	2.58358	2.61201
HEB_19_110	19	T. 6/2012	2.375	1.98633	2.17666
HEB_19_111	19	T. 6/2012	2.75	2.36133	2.45001
HEB_19_112	19	T. 6/2012	1	0.61133	1.17437
HEB_19_113	19	T. 6/2012	3	2.61133	2.63224
HEB_19_114	19	T. 3/2012	1.375	1.92521	2.13211
HEB_19_115	19	T. 6/2012	2.75	2.36133	2.45001
HEB_19_117	19	T. 6/2012	2.5	2.11133	2.26778
HEB_19_122	19	T. 3/2011	3.8125	2.81274	2.77906
HEB_19_123	19	T. 3/2011	4	3.00024	2.91574
HEB_19_133	19	T. 3/2011	4	3.00024	2.91574
HEB_19_143	19	T. 3/2011	3.75	2.75024	2.7335
HEB_19_152	19	T. 3/2012	1.83333	2.38354	2.4662
HEB_19_153	19	T. 3/2011	3.875	2.87524	2.82462
HEB_19_156	19	T. 6/2012	2.5	2.11133	2.26778
HEB_19_159	19	T. 4/2012	1.875	1.7392	1.99652
HEB_19_161	19	T. 4/2012	1.75	1.6142	1.9054
HEB_19_162	19	T. 3/2011	3.625	2.62524	2.64239
HEB_19_165	19	T. 3/2011	4	3.00024	2.91574
HEB_19_166	19	T. 6/2012	3.375	2.98633	2.90559
HEB_19_170	19	T. 3/2011	4	3.00024	2.91574
HEB_19_172	19	T. 3/2011	4	3.00024	2.91574
HEB_19_173	19	T. 3/2012	2.75	3.30021	3.13439
HEB_19_175	19	T. 6/2012	2.16667	1.778	2.0248
HEB_19_181	19	T. 6/2012	3.25	2.86133	2.81448
HEB_19_187	19	T. 3/2011	4	3.00024	2.91574
HID_294	19	T. 1/2012	0.625	1.09756	1.5288
HEB_20_001	20	T. 6/2012	3.125	2.73633	2.72336
HEB_20_003	20	T. 4/2012	3	2.8642	2.81657
HEB_20_004	20	T. 4/2012	2	1.8642	2.08763
HEB_20_005	20	T. 3/2012	1.75	2.30021	2.40546
HEB_20_008	20	T. 6/2012	2	1.61133	1.90331
HEB_20_012	20	T. 3/2011	3.66667	2.66691	2.67276
HEB_20_013	20	T. 3/2011	0.125	-0.874755	0.0911167
HEB_20_016	20	T. 6/2012	3.5	3.11133	2.99671
HEB_20_017	20	T. 6/2012	0.25	-0.13867	0.627674
HEB_20_021	20	T. 6/2012	2.75	2.36133	2.45001
HEB_20_023	20	T. 6/2012	3.375	2.98633	2.90559
HEB_20_024	20	T. 6/2012	0	-0.38867	0.44544
HEB_20_030	20	T. 6/2012	3.5	3.11133	2.99671
HEB_20_045	20	T. 3/2011	3.875	2.87524	2.82462
HEB_20_052	20	T. 3/2011	3.5	2.50024	2.55127
HEB_20_053	20	T. 3/2012	2.625	3.17521	3.04327
HEB_20_054	20	T. 3/2011	3.58333	2.58358	2.61201
HEB_20_057	20	T. 3/2011	4	3.00024	2.91574
HEB_20_058	20	T. 3/2012	1.75	2.30021	2.40546
HEB_20_059	20	T. 3/2011	3.75	2.75024	2.7335
HEB_20_060	20	T. 3/2011	2.41667	1.41691	1.76159
HEB_20_061	20	T. 3/2011	4	3.00024	2.91574
HEB_20_062	20	T. 3/2011	3.91667	2.91691	2.85499
HEB_20_064	20	T. 3/2011	4	3.00024	2.91574
HEB_20_065	20	T. 3/2011	3.75	2.75024	2.7335
HEB_20_071	20	T. 3/2011	3.5	2.50024	2.55127
HEB_20_072	20	T. 3/2011	3.25	2.25024	2.36903
HEB_20_073	20	T. 3/2011	4	3.00024	2.91574
HEB_20_075	20	T. 3/2011	4	3.00024	2.91574
HEB_20_076	20	T. 3/2011	3.1875	2.18774	2.32348
HEB_20_078	20	T. 3/2011	3.75	2.75024	2.7335
HEB_20_080	20	T. 3/2012	3.5	4.05021	3.68109
HEB_20_081	20	T. 3/2011	3.25	2.25024	2.36903
HEB_20_082	20	T. 4/2012	2.625	2.4892	2.54322
HEB_20_084	20	T. 6/2012	2.16667	1.778	2.0248
HEB_20_085	20	T. 6/2012	0.625	0.23633	0.901024
HEB_20_087	20	T. 3/2011	3.83333	2.83358	2.79425
HEB_20_089	20	T. 3/2011	3.875	2.87524	2.82462
HEB_20_090	20	T. 3/2012	2.25	2.80021	2.76992
HEB_20_095	20	T. 3/2011	1.58333	0.583578	1.15415
HEB_20_098	20	T. 3/2011	3.41667	2.41691	2.49052
HEB_20_105	20	T. 3/2012	2.08333	2.63354	2.64844
HEB_20_110	20	T. 3/2011	3.8125	2.81274	2.77906
HEB_20_113	20	T. 4/2012	0.75	0.614198	1.17647
HEB_20_114	20	T. 6/2012	1.5	1.11133	1.53884
HEB_20_120	20	T. 3/2011	1.5	0.500245	1.0934
HEB_20_124	20	T. 3/2011	3.375	2.37524	2.46015
HEB_20_125	20	T. 3/2012	2.25	2.80021	2.76992
HEB_20_126	20	T. 3/2011	4	3.00024	2.91574
HEB_20_128	20	T. 3/2012	0.666667	1.21688	1.61578
HEB_20_129	20	T. 6/2012	2	1.61133	1.90331
HEB_20_132	20	T. 3/2011	4	3.00024	2.91574
HEB_20_139	20	T. 3/2012	2.5	3.05021	2.95216
HEB_20_154	20	T. 3/2011	0.75	-0.249755	0.5467
HEB_20_156	20	T. 3/2012	1.25	1.80021	2.04099
HEB_20_157	20	T. 3/2012	1.1875	1.73771	1.99543
HEB_20_159	20	T. 3/2012	3.375	3.92521	3.58997
HID_295	20	T. 2/2011	0	-0.447344	0.402671
HEB_21_001	21	T. 3/2012	1	1.55021	1.85876
HEB_21_002	21	T. 3/2012	2.1875	2.73771	2.72437
HEB_21_004	21	T. 5/2012	0	0.948799	1.42037
HEB_21_005	21	T. 3/2012	0.0625	0.612711	1.17538
HEB_21_009	21	T. 3/2012	2.375	2.92521	2.86104
HEB_21_011	21	T. 3/2011	3.75	2.75024	2.7335
HEB_21_013	21	T. 6/2012	3.5	3.11133	2.99671
HEB_21_015	21	T. 3/2011	4	3.00024	2.91574
HEB_21_018	21	T. 3/2011	4	3.00024	2.91574
HEB_21_019	21	T. 3/2012	2.875	3.42521	3.22551
HEB_21_021	21	T. 3/2011	4	3.00024	2.91574
HEB_21_026	21	T. 3/2011	3.5	2.50024	2.55127
HEB_21_030	21	T. 6/2012	0.5	0.11133	0.809907
HEB_21_033	21	T. 3/2012	1.875	2.42521	2.49657
HEB_21_039	21	T. 5/2012	0	0.948799	1.42037
HEB_21_040	21	T. 3/2011	4	3.00024	2.91574
HEB_21_045	21	T. 3/2012	3.25	3.80021	3.49886
HEB_21_051	21	T. 3/2011	1.4375	0.437745	1.04784
HEB_21_061	21	T. 4/2012	2.875	2.7392	2.72545
HEB_21_064	21	T. 3/2012	2.41667	2.96688	2.89141
HEB_21_068	21	T. 6/2012	0.5	0.11133	0.809907
HEB_21_069	21	T. 6/2012	0.166667	-0.222004	0.566929
HEB_21_071	21	T. 4/2012	3.625	3.4892	3.27215
HEB_21_091	21	T. 4/2012	3.5	3.3642	3.18103
HEB_21_094	21	T. 3/2011	3.83333	2.83358	2.79425
HEB_21_096	21	T. 3/2011	4	3.00024	2.91574
HEB_21_097	21	T. 3/2011	4	3.00024	2.91574
HEB_21_099	21	T. 3/2011	4	3.00024	2.91574
HEB_21_115	21	T. 6/2012	0.333333	-0.055337	0.688418
HEB_21_116	21	T. 3/2011	4	3.00024	2.91574
HEB_21_120	21	T. 6/2012	3.83333	3.44466	3.23969
HEB_21_134	21	T. 4/2012	0.25	0.114198	0.811998
HEB_21_140	21	T. 3/2011	4	3.00024	2.91574
HEB_21_141	21	T. 6/2012	0.5	0.11133	0.809907
HEB_21_152	21	T. 4/2012	3.25	3.1142	2.9988
HEB_21_156	21	T. 3/2012	1.9375	2.48771	2.54213
HEB_21_157	21	T. 4/2012	2.375	2.2392	2.36098
HEB_21_160	21	T. 3/2012	2.58333	3.13354	3.0129
HEB_21_164	21	T. 4/2012	3.25	3.1142	2.9988
HEB_21_167	21	T. 6/2012	3.5	3.11133	2.99671
HEB_21_175	21	T. 3/2012	2.5	3.05021	2.95216
HEB_21_183	21	T. 3/2012	0.166667	0.716878	1.25131
HEB_21_184	21	T. 3/2012	3.125	3.67521	3.40774
HEB_21_190	21	T. 4/2012	1.8125	1.6767	1.95096
HID_357	21	T. 2/2011	0	-0.447344	0.402671
HEB_22_003	22	T. 3/2012	1.66667	2.21688	2.34471
HEB_22_004	22	T. 6/2012	3.5	3.11133	2.99671
HEB_22_008	22	T. 6/2012	2	1.61133	1.90331
HEB_22_010	22	T. 3/2011	4	3.00024	2.91574
HEB_22_014	22	T. 3/2011	4	3.00024	2.91574
HEB_22_018	22	T. 6/2012	1	0.61133	1.17437
HEB_22_021	22	T. 4/2012	1.75	1.6142	1.9054
HEB_22_022	22	T. 3/2011	4	3.00024	2.91574
HEB_22_023	22	T. 3/2011	4	3.00024	2.91574
HEB_22_024	22	T. 6/2012	3.16667	2.778	2.75373
HEB_22_026	22	T. 6/2012	2.125	1.73633	1.99442
HEB_22_035	22	T. 6/2012	2.75	2.36133	2.45001
HEB_22_036	22	T. 6/2012	0.833333	0.444663	1.05289
HEB_22_037	22	T. 6/2012	0.5	0.11133	0.809907
HEB_22_039	22	T. 6/2012	1.5	1.11133	1.53884
HEB_22_049	22	T. 6/2012	1.5	1.11133	1.53884
HEB_22_052	22	T. 4/2012	3	2.8642	2.81657
HEB_22_053	22	T. 6/2012	1.33333	0.944663	1.41735
HEB_22_054	22	T. 3/2011	4	3.00024	2.91574
HEB_22_055	22	T. 3/2012	1.25	1.80021	2.04099
HEB_22_058	22	T. 6/2012	0.5	0.11133	0.809907
HEB_22_060	22	T. 3/2011	4	3.00024	2.91574
HEB_22_065	22	T. 6/2012	1.875	1.48633	1.81219
HEB_22_083	22	T. 6/2012	3.875	3.48633	3.27006
HEB_22_084	22	T. 4/2012	0.8125	0.676698	1.22202
HEB_22_087	22	T. 3/2012	3.75	4.30021	3.86332
HEB_22_090	22	T. 6/2012	2.5	2.11133	2.26778
HEB_22_103	22	T. 3/2012	3.25	3.80021	3.49886
HEB_22_105	22	T. 3/2012	3.33333	3.88354	3.5596
HEB_22_106	22	T. 6/2012	2.875	2.48633	2.54113
HEB_22_108	22	T. 6/2012	1	0.61133	1.17437
HEB_22_109	22	T. 6/2012	1.75	1.36133	1.72107
HEB_22_123	22	T. 4/2012	2.91667	2.78087	2.75582
HEB_22_125	22	T. 4/2012	1.9375	1.8017	2.04207
HEB_22_128	22	T. 6/2012	1	0.61133	1.17437
HEB_22_135	22	T. 3/2012	2	2.55021	2.58769
HEB_22_143	22	T. 6/2012	1.625	1.23633	1.62996
HID_358	22	T. 2/2011	0	-0.447344	0.402671
HEB_23_012	23	T. 6/2012	2.5	2.11133	2.26778
HEB_23_013	23	T. 6/2012	1.16667	0.777996	1.29586
HEB_23_017	23	T. 3/2011	4	3.00024	2.91574
HEB_23_020	23	T. 6/2012	3	2.61133	2.63224
HEB_23_034	23	T. 6/2012	3.5	3.11133	2.99671
HEB_23_036	23	T. 3/2011	4	3.00024	2.91574
HEB_23_037	23	T. 4/2012	3.5	3.3642	3.18103
HEB_23_038	23	T. 6/2012	3.25	2.86133	2.81448
HEB_23_042	23	T. 6/2012	1	0.61133	1.17437
HEB_23_043	23	T. 3/2011	3.5	2.50024	2.55127
HEB_23_046	23	T. 6/2012	3	2.61133	2.63224
HEB_23_047	23	T. 4/2012	3.5	3.3642	3.18103
HEB_23_052	23	T. 3/2011	3.75	2.75024	2.7335
HEB_23_054	23	T. 3/2011	1.6875	0.687745	1.23008
HEB_23_056	23	T. 6/2012	3.25	2.86133	2.81448
HEB_23_057	23	T. 6/2012	3	2.61133	2.63224
HEB_23_058	23	T. 6/2012	1.25	0.86133	1.35661
HEB_23_059	23	T. 3/2011	4	3.00024	2.91574
HEB_23_061	23	T. 3/2011	4	3.00024	2.91574
HEB_23_062	23	T. 6/2012	1.5	1.11133	1.53884
HEB_23_063	23	T. 3/2012	1	1.55021	1.85876
HEB_23_064	23	T. 3/2012	1.25	1.80021	2.04099
HEB_23_065	23	T. 4/2012	3.5	3.3642	3.18103
HEB_23_068	23	T. 4/2012	2.9375	2.8017	2.77101
HEB_23_069	23	T. 3/2011	3.9375	2.93774	2.87018
HEB_23_071	23	T. 3/2012	0.4375	0.987711	1.44873
HEB_23_073	23	T. 3/2012	1.08333	1.63354	1.9195
HEB_23_074	23	T. 4/2012	1.125	0.989198	1.44982
HEB_23_075	23	T. 3/2012	0.916667	1.46688	1.79801
HEB_23_077	23	T. 3/2012	3.375	3.92521	3.58997
HEB_23_078	23	T. 6/2012	0.5	0.11133	0.809907
HEB_23_080	23	T. 4/2012	2.41667	2.28087	2.39136
HEB_23_082	23	T. 3/2011	4	3.00024	2.91574
HEB_23_083	23	T. 6/2012	3	2.61133	2.63224
HEB_23_084	23	T. 6/2012	1.5	1.11133	1.53884
HEB_23_086	23	T. 3/2011	3.33333	2.33358	2.42978
HEB_23_103	23	T. 3/2012	0.5625	1.11271	1.53985
HEB_23_105	23	T. 3/2011	3.66667	2.66691	2.67276
HEB_23_108	23	T. 6/2012	0	-0.38867	0.44544
HEB_23_109	23	T. 3/2012	1.58333	2.13354	2.28397
HEB_24_053	23	T. 4/2012	3.5	3.3642	3.18103
HEB_24_054	23	T. 6/2012	3	2.61133	2.63224
HEB_24_071	23	T. 6/2012	1.5	1.11133	1.53884
HEB_24_072	23	T. 6/2012	3.5	3.11133	2.99671
HEB_24_087	23	T. 6/2012	1.5	1.11133	1.53884
HEB_24_106	23	T. 3/2011	3.75	2.75024	2.7335
HEB_24_110	23	T. 6/2012	3.5	3.11133	2.99671
HEB_24_163	23	T. 3/2011	4	3.00024	2.91574
HEB_24_181	23	T. 3/2012	2.4375	2.98771	2.9066
HEB_24_182	23	T. 3/2012	0.375	0.925211	1.40317
HEB_24_184	23	T. 3/2011	4	3.00024	2.91574
HEB_24_187	23	T. 3/2011	2	1.00024	1.45787
HEB_24_188	23	T. 3/2011	4	3.00024	2.91574
HEB_24_201	23	T. 3/2011	4	3.00024	2.91574
HEB_24_202	23	T. 3/2011	4	3.00024	2.91574
HEB_24_203	23	T. 3/2012	1.75	2.30021	2.40546
HEB_24_204	23	T. 3/2012	1.125	1.67521	1.94987
HEB_24_205	23	T. 3/2012	2.75	3.30021	3.13439
HEB_24_206	23	T. 3/2012	0.583333	1.13354	1.55503
HEB_24_207	23	T. 3/2012	3.125	3.67521	3.40774
HEB_24_208	23	T. 3/2012	2	2.55021	2.58769
HID_359	23	T. 2/2011	0.5625	0.115156	0.812696
HEB_23_004	24	T. 3/2011	4	3.00024	2.91574
HEB_23_007	24	T. 6/2012	2.5	2.11133	2.26778
HEB_23_025	24	T. 6/2012	2.5	2.11133	2.26778
HEB_23_029	24	T. 3/2011	3.5	2.50024	2.55127
HEB_23_100	24	T. 3/2012	0.75	1.30021	1.67652
HEB_23_115	24	T. 3/2012	1.75	2.30021	2.40546
HEB_23_116	24	T. 6/2012	2.33333	1.94466	2.14629
HEB_23_121	24	T. 6/2012	2.66667	2.278	2.38926
HEB_23_122	24	T. 3/2012	3	3.55021	3.31662
HEB_23_125	24	T. 3/2012	2.08333	2.63354	2.64844
HEB_23_126	24	T. 6/2012	2.5	2.11133	2.26778
HEB_23_128	24	T. 3/2012	1.4375	1.98771	2.17767
HEB_23_129	24	T. 6/2012	2.83333	2.44466	2.51075
HEB_23_132	24	T. 3/2012	2.41667	2.96688	2.89141
HEB_23_134	24	T. 3/2012	2.5	3.05021	2.95216
HEB_23_137	24	T. 6/2012	2.75	2.36133	2.45001
HEB_23_146	24	T. 6/2012	2.33333	1.94466	2.14629
HEB_23_157	24	T. 3/2012	3.25	3.80021	3.49886
HEB_23_159	24	T. 3/2012	2	2.55021	2.58769
HEB_24_004	24	T. 3/2012	2.75	3.30021	3.13439
HEB_24_006	24	T. 3/2011	4	3.00024	2.91574
HEB_24_011	24	T. 6/2012	3.5	3.11133	2.99671
HEB_24_012	24	T. 3/2012	2.125	2.67521	2.67881
HEB_24_013	24	T. 3/2011	3.9375	2.93774	2.87018
HEB_24_015	24	T. 6/2012	2.33333	1.94466	2.14629
HEB_24_016	24	T. 3/2012	1.5	2.05021	2.22322
HEB_24_018	24	T. 3/2011	4	3.00024	2.91574
HEB_24_024	24	T. 3/2011	4	3.00024	2.91574
HEB_24_025	24	T. 3/2012	2.3125	2.86271	2.81548
HEB_24_044	24	T. 3/2012	1.6875	2.23771	2.3599
HEB_24_048	24	T. 3/2012	2.33333	2.88354	2.83067
HEB_24_050	24	T. 6/2012	0.5	0.11133	0.809907
HEB_24_061	24	T. 6/2012	0.166667	-0.222004	0.566929
HEB_24_062	24	T. 3/2011	3.625	2.62524	2.64239
HEB_24_063	24	T. 3/2012	3	3.55021	3.31662
HEB_24_064	24	T. 6/2012	2.5	2.11133	2.26778
HEB_24_066	24	T. 4/2012	2.125	1.9892	2.17875
HEB_24_067	24	T. 6/2012	1.5	1.11133	1.53884
HEB_24_068	24	T. 4/2012	2.58333	2.44753	2.51284
HEB_24_070	24	T. 3/2011	3.9375	2.93774	2.87018
HEB_24_092	24	T. 6/2012	1.25	0.86133	1.35661
HEB_24_094	24	T. 3/2011	3.75	2.75024	2.7335
HEB_24_097	24	T. 3/2011	3.58333	2.58358	2.61201
HEB_24_098	24	T. 6/2012	2.16667	1.778	2.0248
HEB_24_099	24	T. 6/2012	2.875	2.48633	2.54113
HEB_24_111	24	T. 3/2011	3.375	2.37524	2.46015
HEB_24_113	24	T. 3/2011	4	3.00024	2.91574
HEB_24_114	24	T. 3/2011	4	3.00024	2.91574
HEB_24_116	24	T. 3/2011	2.41667	1.41691	1.76159
HEB_24_132	24	T. 3/2011	3.75	2.75024	2.7335
HEB_24_133	24	T. 3/2011	4	3.00024	2.91574
HEB_24_134	24	T. 3/2011	4	3.00024	2.91574
HEB_24_135	24	T. 3/2011	4	3.00024	2.91574
HEB_24_136	24	T. 3/2011	4	3.00024	2.91574
HEB_24_137	24	T. 3/2011	4	3.00024	2.91574
HEB_24_138	24	T. 3/2011	4	3.00024	2.91574
HEB_24_198	24	T. 3/2012	1.625	2.17521	2.31434
HID_380	24	T. 2/2011	3.75	3.30266	3.13617
HEB_25_001	25	T. 6/2012	3.25	2.86133	2.81448
HEB_25_002	25	T. 3/2011	0.916667	-0.0830885	0.668189
HEB_25_003	25	T. 3/2012	1.91667	2.46688	2.52695
HEB_25_005	25	T. 6/2012	3.125	2.73633	2.72336
HEB_25_007	25	T. 3/2011	3.8125	2.81274	2.77906
HEB_25_008	25	T. 3/2011	4	3.00024	2.91574
HEB_25_009	25	T. 3/2012	1.3125	1.86271	2.08655
HEB_25_011	25	T. 6/2012	1.75	1.36133	1.72107
HEB_25_014	25	T. 3/2011	4	3.00024	2.91574
HEB_25_016	25	T. 3/2012	1.25	1.80021	2.04099
HEB_25_017	25	T. 3/2012	0.0625	0.612711	1.17538
HEB_25_019	25	T. 6/2012	0.625	0.23633	0.901024
HEB_25_020	25	T. 3/2011	4	3.00024	2.91574
HEB_25_022	25	T. 6/2012	1.5	1.11133	1.53884
HEB_25_023	25	T. 6/2012	2.375	1.98633	2.17666
HEB_25_024	25	T. 5/2012	3	3.9488	3.60717
HEB_25_025	25	T. 6/2012	2.75	2.36133	2.45001
HEB_25_026	25	T. 6/2012	3	2.61133	2.63224
HEB_25_027	25	T. 3/2011	4	3.00024	2.91574
HEB_25_028	25	T. 3/2012	2.33333	2.88354	2.83067
HEB_25_029	25	T. 6/2012	2.875	2.48633	2.54113
HEB_25_031	25	T. 4/2012	2.9375	2.8017	2.77101
HEB_25_035	25	T. 3/2011	3.9375	2.93774	2.87018
HEB_25_038	25	T. 6/2012	3.5	3.11133	2.99671
HEB_25_040	25	T. 3/2011	3.5625	2.56274	2.59683
HEB_25_041	25	T. 3/2011	3.66667	2.66691	2.67276
HEB_25_042	25	T. 4/2012	0.666667	0.530865	1.11572
HEB_25_043	25	T. 6/2012	3	2.61133	2.63224
HEB_25_044	25	T. 4/2012	0.625	0.489198	1.08535
HEB_25_045	25	T. 4/2012	2.16667	2.03087	2.20912
HEB_25_048	25	T. 4/2012	0.333333	0.197532	0.872743
HEB_25_049	25	T. 6/2012	2.66667	2.278	2.38926
HEB_25_050	25	T. 3/2012	2.66667	3.21688	3.07365
HEB_25_051	25	T. 6/2012	2.5	2.11133	2.26778
HEB_25_056	25	T. 6/2012	3.25	2.86133	2.81448
HEB_25_061	25	T. 3/2011	0.625	-0.374755	0.455584
HEB_25_062	25	T. 6/2012	1	0.61133	1.17437
HEB_25_071	25	T. 3/2012	0	0.550211	1.12982
HEB_25_072	25	T. 3/2011	4	3.00024	2.91574
HEB_25_076	25	T. 3/2011	3.5	2.50024	2.55127
HEB_25_077	25	T. 3/2011	0.416667	-0.583088	0.303722
HEB_25_079	25	T. 6/2012	2.5	2.11133	2.26778
HEB_25_094	25	T. 6/2012	1.375	0.98633	1.44772
HEB_25_102	25	T. 3/2012	2.5	3.05021	2.95216
HEB_25_103	25	T. 6/2012	3.33333	2.94466	2.87522
HEB_25_121	25	T. 4/2012	3.125	2.9892	2.90768
HEB_25_123	25	T. 3/2011	3.8125	2.81274	2.77906
HEB_25_124	25	T. 3/2011	3.8125	2.81274	2.77906
HEB_25_125	25	T. 3/2011	4	3.00024	2.91574
HEB_25_127	25	T. 3/2012	1.91667	2.46688	2.52695
HEB_25_129	25	T. 4/2012	2.7505	2.6147	2.6347
HEB_25_142	25	T. 3/2011	2.125	1.12524	1.54898
HEB_25_143	25	T. 6/2012	1.25	0.86133	1.35661
HEB_25_152	25	T. 3/2012	0	0.550211	1.12982
HEB_25_156	25	T. 3/2011	2.5	1.50024	1.82233
HEB_25_157	25	T. 3/2011	0	-0.999755	9.71135e-16
HID_386	25	T. 2/2011	0	-0.447344	0.402671
Barke	all	T. 2/2011	4	2.64467	2.65655
Barke	all	T. 2/2011	4	2.64467	2.65655
Barke	all	T. 3/2011	4	2.64467	2.65655
Barke	all	T. 3/2011	4	2.64467	2.65655
Barke	all	T. 3/2011	4	2.64467	2.65655
Barke	all	T. 3/2011	4	2.64467	2.65655
Barke	all	T. 3/2011	4	2.64467	2.65655
Barke	all	T. 2/2011	3.875	2.64467	2.65655
Barke	all	T. 3/2011	3.875	2.64467	2.65655
Barke	all	T. 2/2011	3.83333	2.64467	2.65655
Barke	all	T. 2/2011	3.75	2.64467	2.65655
Barke	all	T. 3/2011	3.75	2.64467	2.65655
Barke	all	T. 3/2011	3.75	2.64467	2.65655
Barke	all	T. 3/2011	3.66667	2.64467	2.65655
Barke	all	T. 3/2012	3.625	2.64467	2.65655
Barke	all	T. 3/2012	3.625	2.64467	2.65655
Barke	all	T. 3/2011	3.58333	2.64467	2.65655
Barke	all	T. 3/2011	3.5625	2.64467	2.65655
Barke	all	T. 4/2012	3.5	2.64467	2.65655
Barke	all	T. 4/2012	3.5	2.64467	2.65655
Barke	all	T. 4/2012	3.5	2.64467	2.65655
Barke	all	T. 6/2012	3.5	2.64467	2.65655
Barke	all	T. 6/2012	3.5	2.64467	2.65655
Barke	all	T. 3/2011	3.4375	2.64467	2.65655
Barke	all	T. 6/2012	3.33333	2.64467	2.65655
Barke	all	T. 4/2012	3.25	2.64467	2.65655
Barke	all	T. 3/2011	3.16667	2.64467	2.65655
Barke	all	T. 4/2012	3	2.64467	2.65655
Barke	all	T. 6/2012	3	2.64467	2.65655
Barke	all	T. 6/2012	3	2.64467	2.65655
Barke	all	T. 6/2012	3	2.64467	2.65655
Barke	all	T. 3/2011	2.9375	2.64467	2.65655
Barke	all	T. 6/2012	2.875	2.64467	2.65655
Barke	all	T. 2/2011	2.75	2.64467	2.65655
Barke	all	T. 4/2012	2.75	2.64467	2.65655
Barke	all	T. 4/2012	2.75	2.64467	2.65655
Barke	all	T. 4/2012	2.75	2.64467	2.65655
Barke	all	T. 4/2012	2.6875	2.64467	2.65655
Barke	all	T. 4/2012	2.6875	2.64467	2.65655
Barke	all	T. 3/2012	2.66667	2.64467	2.65655
Barke	all	T. 4/2012	2.625	2.64467	2.65655
Barke	all	T. 1/2012	2.58333	2.64467	2.65655
Barke	all	T. 3/2012	2.41667	2.64467	2.65655
Barke	all	T. 4/2012	2.41667	2.64467	2.65655
Barke	all	T. 4/2012	2.41667	2.64467	2.65655
Barke	all	T. 4/2012	2.375	2.64467	2.65655
Barke	all	T. 5/2012	2.375	2.64467	2.65655
Barke	all	T. 6/2012	2.33333	2.64467	2.65655
Barke	all	T. 4/2012	2.3125	2.64467	2.65655
Barke	all	T. 2/2011	2.25	2.64467	2.65655
Barke	all	T. 5/2012	2.25	2.64467	2.65655
Barke	all	T. 1/2012	2.1875	2.64467	2.65655
Barke	all	T. 3/2012	2.1875	2.64467	2.65655
Barke	all	T. 3/2012	2.1875	2.64467	2.65655
Barke	all	T. 4/2012	2.125	2.64467	2.65655
Barke	all	T. 1/2012	2.08333	2.64467	2.65655
Barke	all	T. 3/2012	2.08333	2.64467	2.65655
Barke	all	T. 3/2012	2.08333	2.64467	2.65655
Barke	all	T. 3/2012	2.0625	2.64467	2.65655
Barke	all	T. 3/2012	2	2.64467	2.65655
Barke	all	T. 5/2012	2	2.64467	2.65655
Barke	all	T. 3/2012	1.9375	2.64467	2.65655
Barke	all	T. 3/2012	1.9375	2.64467	2.65655
Barke	all	T. 3/2012	1.875	2.64467	2.65655
Barke	all	T. 4/2012	1.875	2.64467	2.65655
Barke	all	T. 5/2012	1.875	2.64467	2.65655
Barke	all	T. 3/2012	1.8125	2.64467	2.65655
Barke	all	T. 3/2012	1.8125	2.64467	2.65655
Barke	all	T. 3/2012	1.8125	2.64467	2.65655
Barke	all	T. 3/2012	1.75	2.64467	2.65655
Barke	all	T. 3/2012	1.625	2.64467	2.65655
Barke	all	T. 1/2012	1.5	2.64467	2.65655
Barke	all	T. 2/2011	1.4375	2.64467	2.65655
Barke	all	T. 5/2012	1.16667	2.64467	2.65655
Barke	all	T. 5/2012	1.16667	2.64467	2.65655
Barke	all	T. 3/2012	1.125	2.64467	2.65655
Barke	all	T. 5/2012	1.125	2.64467	2.65655
Barke	all	T. 5/2012	0.9375	2.64467	2.65655
Barke	all	T. 3/2012	0.875	2.64467	2.65655
1) Mean score of up to 4 plants at day 18 after infection, applying a scale of 0 (resistant) to 4 (susceptible) (Jackson and Webster 1976; Looseley et al. 2018).
2) Scald Least Squares Means (LSMeans), corrected for random factor experiment. Used for GWAS.
3) Re-transformed LSMeans, fitting in the original scale of scoring (0-4).
