# Supplementary material for: Identification of QTLs conferring resistance to scald (Rhynchosporium commune) in the barley nested association mapping population HEB-25
Source: BMC Genomics. 2020 Nov 27;21:837. doi: 10.1186/s12864-020-07258-7 (PMC7694317; doi:10.1186/s12864-020-07258-7)
Supplement: Supplementary file 3 — Additional file 3: Table S2: Genotyping results of HEB-25 parents with locus-specific markers. [file 12864_2020_7258_MOESM3_ESM.xlsx]

## Sheet: Table S2
Additional file 3: Table S2: Genotyping results of HEB-25 parents with locus-specific markers.																			a	resistant
																			b	susceptible
Genotype	scald susceptability mean1)	Rrs17			Rrs1						Rrs18					Rrs2			c	neither a nor b
		GemS132)			11_14763)	SRI_RS2216444)	11_02053)	11_03153)			scsnp_073055)	STS_20485)	GBS_03465)			e11_26)			x	no data
HID_003	0.75	b	-		b	b	b	b	-		a	b	a	-		b	-
HID_004	0	c	-		a	a	b	a	-		a	a	b	-		b	-
HID_055	0.25	a	Rrs17		a	a	a	a	Rrs1		a	a	b	-		b	-
HID_062	0	x	-		a	a	b	a	-		a	b	a	-		b	-
HID_065	0	a	Rrs17		a	a	a	a	Rrs1		a	a	b	-		b	-
HID_069	0	c	-		a	b	a	a	-		a	x	a	-		b	-
HID_080	0.1875	b	-		a	a	b	a	-		a	b	a	-		b	-
HID_099	0	b	-		a	b	a	a	-		a	b	b	-		b	-
HID_101	0	a	Rrs17		a+c	a	a	a	-		a	a	a	Rrs18		b	-
HID_102	0	x	-		b	a	a	a	-		a	a	a	Rrs18		b	-
HID_109	0	b	-		a	a	a	a	Rrs1		a	b	c	-		b	-
HID_114	0	b	-		b	a	a	a	-		a	x	c	-		b	-
HID_138	3.4375	b	-		a	a	a	a	Rrs1		a	a	a	Rrs18		b	-
HID_140	0	b	-		a	b	a	a	-		a	a	c	-		b	-
HID_144_a	2.25	a	Rrs17		a	a	a	a	Rrs1		a	a	x	-		b	-
HID_144_b	0.666667	a	Rrs17		a	a	a	a	Rrs1		a	a	x	-		b	-
HID_219	0.875	c	-		a	a	a	a	Rrs1		a	a	b	-		b	-
HID_249	0	c	-		a	a	a	a	Rrs1		a	x	a	-		b	-
HID_270	0.166667	c	-		a	a	a	a	Rrs1		a	a	b	-		b	-
HID_294	0.625	b	-		a	a	a	a	Rrs1		a	a	b	-		b	-
HID_295	0	c	-		a	a	a	a	Rrs1		a	x	b	-		b	-
HID_357	0	b	-		a	a	a	b	-		a	b	a	-		b	-
HID_358	0	b	-		a	b	b	b	-		a	b	a	-		b	-
HID_359	0.5625	c	-		a	a	a	a	Rrs1		a	a	b	-		b	-
HID_380	3.75	c	-		a	b	b	a	-		x	b	a	-		b	-
HID_386	0	c	-		a	a	a	a	Rrs1		a	a	b	-		b	-
Barke		b	-		b	b	b	b	-		a	b	b	-		b	-
Beatrix		b			b		b	b			b	b	b
SBCC145					a		a	a	Rrs1
CIho_3515											a	a	a	Rrs18
CIho_8288		a	Rrs17
Pewter																a	Rrs2
1) Mean score of up to 4 plants at day 18 after infection, applying a scal.e of 0 (resistant) to 4 (susceptible) (Jackson and Webster 1976; Looseley et al. 2018).
2) Schweizer et al. 2004; Wagner et al. 2008
3) Hofmann et al. 2013
4) Looseley et al. 2018
5) Hofmann 2014; Coulter et al. 2018
6) Hanemann et al. 2009
