# Supplementary material for: Identification of QTLs conferring resistance to scald (Rhynchosporium commune) in the barley nested association mapping population HEB-25
Source: BMC Genomics. 2020 Nov 27;21:837. doi: 10.1186/s12864-020-07258-7 (PMC7694317; doi:10.1186/s12864-020-07258-7)
Supplement: Supplementary file 4 — Additional file 4: Table S3: GWAS results including all markers that were detected in at least one cross-validation run. [file 12864_2020_7258_MOESM4_ESM.xlsx]

## Sheet: Table S3
Additional file 4: Table S3: GWAS results including all markers that were detected in at least one cross-validation run.
Marker	Chra)	cMb)	bpa)	DRc)	GWAS_effectd)
BOPA2_12_30653	1H	0	272697	1	-0.291264
JHI_Hv50k_2016_449	1H	2.5	478524	1	-0.300663
JHI_Hv50k_2016_786	1H	2.5	969026	2	-0.421458
JHI_Hv50k_2016_1369	1H	0	1418837	1	-0.44465
JHI_Hv50k_2016_1677	1H	0	1546310	1	0.762762
BOPA1_3220_723	1H	4.1	1913952	8	-0.321851
JHI_Hv50k_2016_2092	1H	1.25	2112412	4	-0.295288
JHI_Hv50k_2016_2146	1H	1.25	2134106	1	-0.377543
JHI_Hv50k_2016_2931	1H	1.25	2473644	2	-0.957105
JHI_Hv50k_2016_3093	1H	2.4	2589114	1	1.35923
JHI_Hv50k_2016_3260	1H	3.65	3090759	1	-0.983542
JHI_Hv50k_2016_5369	1H	5	4654115	1	-0.402913
JHI_Hv50k_2016_5571	1H	7.45	4690938	3	-0.814061
JHI_Hv50k_2016_5675	1H	7.45	4766392	1	-0.443215
JHI_Hv50k_2016_6527	1H	7.45	5502458	4	-0.843169
JHI_Hv50k_2016_6534	1H	7.45	5503238	1	-0.478536
JHI_Hv50k_2016_6543	1H	7.45	5503846	1	0.359023
JHI_Hv50k_2016_7238	1H	7.25	6251406	1	-0.559073
JHI_Hv50k_2016_8460	1H	9.25	8056391	1	-0.439942
BOPA2_12_30918	1H	11.8	8935905	2	-0.460413
JHI_Hv50k_2016_14601	1H	28.25	18109197	1	0.375662
JHI_Hv50k_2016_16623	1H	38	24657837	1	-0.457236
JHI_Hv50k_2016_16638	1H	38	25047203	1	-0.370004
JHI_Hv50k_2016_16925	1H	46.6	29074793	2	0.765493
JHI_Hv50k_2016_17024	1H	44.1	29942637	1	0.405039
JHI_Hv50k_2016_17028	1H	44.1	29943083	2	0.409706
JHI_Hv50k_2016_17226	1H	44.1	31208646	1	-0.5663
BOPA1_2314_1412	1H	42.8	36687040	2	-0.589401
JHI_Hv50k_2016_18068	1H	42.75	36739223	3	-0.327794
BOPA2_12_11266	1H	43.15	38549052	31	-0.801389
JHI_Hv50k_2016_18451	1H	43.3	39313671	1	-0.316276
JHI_Hv50k_2016_18735	1H	44.8	57891586	6	-0.458111
JHI_Hv50k_2016_18745	1H	44.775	57893063	1	-0.405385
SCRI_RS_167505	1H		289307338	1	-0.376247
JHI_Hv50k_2016_22816	1H	48.125	306253852	1	0.407109
JHI_Hv50k_2016_23368	1H	48.1	322784445	1	-0.341108
JHI_Hv50k_2016_26213	1H	48.5	358150983	10	-0.487373
JHI_Hv50k_2016_26255	1H	48.5	358492866	1	-0.26345
JHI_Hv50k_2016_26511	1H	48.55	361779277	7	-0.32959
BOPA1_5297_796	1H	48.75	365007316	3	-1.40949
JHI_Hv50k_2016_26883	1H	48.8	368541898	1	-0.280096
JHI_Hv50k_2016_26982	1H	49	371702260	2	-0.367151
SCRI_RS_118168	1H	49.1	377585383	1	-0.445959
BOPA2_12_30786	1H	50.4	380275827	1	-0.31661
JHI_Hv50k_2016_27713	1H	50.4	380287505	1	-0.312785
JHI_Hv50k_2016_27805	1H	50.4	381206778	1	0.670865
JHI_Hv50k_2016_27837	1H	50.5	381320833	1	-0.333412
JHI_Hv50k_2016_27954	1H	50.7	385341381	4	-0.512004
JHI_Hv50k_2016_28052	1H	50.8	393972554	8	-0.370823
JHI_Hv50k_2016_28073	1H	50.8	394196032	1	-0.72978
BOPA2_12_30710	1H	50.8	394416611	8	-0.355742
JHI_Hv50k_2016_28138	1H	51.1	394786595	7	-0.572727
JHI_Hv50k_2016_28416	1H	51.5	401233540	3	-0.348403
JHI_Hv50k_2016_28716	1H	51.6	402965731	1	-1.24225
JHI_Hv50k_2016_28732	1H	51.6	403273323	1	-1.18075
JHI_Hv50k_2016_29039	1H	52.15	404915672	4	-0.804283
JHI_Hv50k_2016_29053	1H	52.15	405052631	1	-0.366281
JHI_Hv50k_2016_29135	1H	52.15	405717449	1	-0.896847
JHI_Hv50k_2016_29216	1H	52.5	406402662	9	-0.996546
JHI_Hv50k_2016_29574	1H	52.7	409820921	1	0.447104
JHI_Hv50k_2016_30279	1H	53.7	417155259	1	-0.281689
JHI_Hv50k_2016_30672	1H	54.1	419028220	1	-0.666019
SCRI_RS_121978	1H	54.4	419036445	1	-0.512744
SCRI_RS_21483	1H	55.5	427145216	1	-0.44023
JHI_Hv50k_2016_31807	1H	56.6	428221794	3	-0.942109
JHI_Hv50k_2016_31811	1H	56.6	428222501	1	-0.385541
JHI_Hv50k_2016_31948	1H	55.95	429997938	2	1.10272
JHI_Hv50k_2016_32095	1H	55.95	431136617	2	1.06001
SCRI_RS_2945	1H	56.4	433181011	1	-0.477303
JHI_Hv50k_2016_32546	1H	56.85	433687673	1	-0.612671
JHI_Hv50k_2016_33086	1H	60.6	438893078	5	-0.605269
JHI_Hv50k_2016_33191	1H	60.6	443279736	1	-0.453991
BOPA2_12_30462	1H	48.1	445563341	1	0.648303
JHI_Hv50k_2016_33638	1H	58.4	447150138	1	-0.502054
BOPA2_12_10313	1H	58.4	451118405	1	-0.660838
JHI_Hv50k_2016_36848	1H	66.7	472924285	1	0.281073
JHI_Hv50k_2016_37264	1H	67.5	477749075	1	-0.97968
SCRI_RS_160234	1H	70.5	479978068	1	0.262045
SCRI_RS_181239	1H	71.2	480725355	4	0.291297
BOPA1_233_1327	1H	71.2	481938292	1	0.265039
SCRI_RS_21080	1H	71.2	482239967	5	0.388421
BOPA1_5772_1176	1H	72.6	482441231	3	0.321235
JHI_Hv50k_2016_37626	1H	71.9	485705493	5	0.288855
JHI_Hv50k_2016_37717	1H	75.5	489138267	1	0.384822
JHI_Hv50k_2016_37724	1H	75.5	489144272	3	0.256236
JHI_Hv50k_2016_37865	1H	80.2	493213366	1	0.337592
JHI_Hv50k_2016_38167	1H	81.35	496275530	6	0.413212
JHI_Hv50k_2016_38241	1H	81.35	496573554	1	0.351127
JHI_Hv50k_2016_38263	1H	81.35	496811072	1	0.395453
JHI_Hv50k_2016_38346	1H	81.7	497207362	1	0.49756
SCRI_RS_157246	1H	83.7	500971593	3	0.288475
JHI_Hv50k_2016_40175	1H	86.45	507641100	1	0.472223
JHI_Hv50k_2016_41264	1H	88.775	510257654	1	0.436325
JHI_Hv50k_2016_41490	1H	88.775	511133100	1	0.926815
JHI_Hv50k_2016_42205	1H	92.15	513209868	1	0.358699
JHI_Hv50k_2016_42841	1H	93.4	515122644	1	-1.51156
JHI_Hv50k_2016_42842	1H	93.4	515122707	1	-1.01691
JHI_Hv50k_2016_43233	1H	94.15	516152791	2	-0.957043
JHI_Hv50k_2016_43725	1H	95.15	517227894	1	0.491609
JHI_Hv50k_2016_43765	1H	95.15	517248410	1	-0.347794
BOPA2_12_11173	1H	95.9	517251616	11	-1.10789
JHI_Hv50k_2016_43815	1H	95.85	517551616	1	-0.528008
SCRI_RS_235724	1H	95.8	518231786	1	0.904637
JHI_Hv50k_2016_44184	1H	96.35	518556546	1	-0.38015
JHI_Hv50k_2016_44395	1H	96.35	518820540	3	-0.417845
JHI_Hv50k_2016_44643	1H	97.9	519178487	1	0.508834
JHI_Hv50k_2016_45512	1H	99	521297949	14	-0.642455
JHI_Hv50k_2016_45661	1H	100.1	522552451	1	0.308458
JHI_Hv50k_2016_45770	1H	100.1	522789529	1	-0.433083
JHI_Hv50k_2016_46375	1H	101.85	523963926	1	-0.403284
JHI_Hv50k_2016_46586	1H	100.8	524300067	1	-0.331985
JHI_Hv50k_2016_46696	1H	100.75	524563754	1	-0.423984
JHI_Hv50k_2016_46893	1H	100.75	525017079	2	-0.348821
JHI_Hv50k_2016_46898	1H	100.75	525018026	1	-0.458137
JHI_Hv50k_2016_46900	1H	100.75	525018740	1	-0.402224
JHI_Hv50k_2016_47353	1H	101	526609689	1	-0.412444
JHI_Hv50k_2016_47507	1H	102.25	526708713	1	1.19648
JHI_Hv50k_2016_49739	1H	114.3	534126075	1	-0.360446
JHI_Hv50k_2016_50126	1H	114.3	534942259	1	-0.341678
JHI_Hv50k_2016_50304	1H	114.3	536108741	3	-0.937818
JHI_Hv50k_2016_50409	1H	116.3	536382343	2	-1.2089
JHI_Hv50k_2016_51989	1H	118.05	539109037	1	-1.50359
JHI_Hv50k_2016_52625	1H	118.75	541997286	1	-0.913006
JHI_Hv50k_2016_53019	1H	122.1	543500631	1	-0.518598
JHI_Hv50k_2016_54490	1H	128.3	548747886	1	-0.356402
JHI_Hv50k_2016_54676	1H	127.15	549053129	1	-0.3803
JHI_Hv50k_2016_55342	1H	128.15	550659770	2	0.482655
JHI_Hv50k_2016_56040	1H	129.5	553245272	1	0.399054
JHI_Hv50k_2016_56381	1H	128.35	554113580	2	0.34319
JHI_Hv50k_2016_56496	1H	130.8	554371645	1	-0.575281
JHI_Hv50k_2016_56705	1H	131.35	554603743	2	-0.458075
JHI_Hv50k_2016_56722	1H	131.55	554612585	1	0.524927
JHI_Hv50k_2016_57728	1H	131.75	556926579	1	0.656173
JHI_Hv50k_2016_58788	2H	1.15	764908	1	0.398755
JHI_Hv50k_2016_58973	2H	1.15	834687	1	0.692939
JHI_Hv50k_2016_60696	2H	4.125	3275068	2	1.31114
JHI_Hv50k_2016_60709	2H	4.125	3276264	1	0.966848
JHI_Hv50k_2016_60955	2H	4.075	3728932	1	-0.563248
JHI_Hv50k_2016_61011	2H	5.55	3737532	17	-0.770722
JHI_Hv50k_2016_61020	2H	5.55	3739546	7	0.617566
JHI_Hv50k_2016_61072	2H	3.05	3746744	1	-0.438809
JHI_Hv50k_2016_61462	2H	3.25	4413422	2	-0.323319
JHI_Hv50k_2016_61729	2H	3.05	4689465	6	-1.24898
JHI_Hv50k_2016_61935	2H	4.1	6026845	1	0.40731
SCRI_RS_146936	2H	4.2	6190507	1	0.421312
JHI_Hv50k_2016_62139	2H	4.5	6223904	3	-0.569937
JHI_Hv50k_2016_62142	2H	4.5	6224431	20	-0.72193
JHI_Hv50k_2016_62144	2H	4.5	6224776	2	-0.484215
BOPA2_12_11030	2H	5.95	7272865	1	0.945849
JHI_Hv50k_2016_62785	2H	5.475	7352365	31	-1.48319
JHI_Hv50k_2016_63299	2H	5.225	8945111	4	0.370238
SCRI_RS_175603	2H	7.8	9173880	1	0.40365
JHI_Hv50k_2016_63733	2H	5.25	9398345	5	-1.19811
JHI_Hv50k_2016_64055	2H	6.35	10031266	4	0.28501
JHI_Hv50k_2016_64070	2H	6.35	10043288	1	0.450254
JHI_Hv50k_2016_64712	2H	7.45	11396778	1	0.446197
BOPA2_12_10430	2H	8.6	12868404	6	-1.88076
JHI_Hv50k_2016_65512	2H	8.45	12868404	1	-2.18688
JHI_Hv50k_2016_67136	2H	9.2	14636474	1	1.11767
JHI_Hv50k_2016_67141	2H	9.2	14636653	1	0.764859
JHI_Hv50k_2016_67600	2H	9.2	15507257	76	-1.91158
JHI_Hv50k_2016_67614	2H	9.2	15507981	15	-1.92432
JHI_Hv50k_2016_67695	2H	9.2	15523985	1	-0.506775
JHI_Hv50k_2016_68827	2H	11.85	18543578	1	0.275727
JHI_Hv50k_2016_68942	2H	12.2	18660129	2	0.352405
SCRI_RS_158433	2H	12.1	18671578	2	0.555187
JHI_Hv50k_2016_69118	2H	12.2	18759723	1	0.556583
JHI_Hv50k_2016_70894	2H	14.9	22221558	2	-1.03237
BOPA2_12_31284	2H	15.4	22398480	1	-0.562172
SCRI_RS_185319	2H	15.4	22770072	2	0.530615
JHI_Hv50k_2016_71761	2H	16.1	23432118	1	0.401916
JHI_Hv50k_2016_72215	2H	16.65	25777871	46	0.405125
JHI_Hv50k_2016_72460	2H	18.25	26205720	1	0.275614
JHI_Hv50k_2016_72920	2H	18.9	27389867	1	0.307863
JHI_Hv50k_2016_72991	2H	18.9	27836916	1	0.330044
JHI_Hv50k_2016_73052	2H	20.95	28277612	12	0.509384
JHI_Hv50k_2016_73545	2H	21.45	29203722	10	0.356104
SCRI_RS_195810	2H	19.9	29203947	2	0.298333
JHI_Hv50k_2016_73691	2H	18.8	29669343	2	0.327677
JHI_Hv50k_2016_74044	2H	23.1	30897368	1	-0.477973
JHI_Hv50k_2016_74490	2H	23.85	32347266	1	1.08148
JHI_Hv50k_2016_75197	2H	26.2	34878559	1	0.954149
JHI_Hv50k_2016_77385	2H	39.4	46147471	1	0.277043
JHI_Hv50k_2016_77472	2H	37.95	47246049	1	0.783814
JHI_Hv50k_2016_77791	2H	91.55	49745748	4	0.336331
JHI_Hv50k_2016_77794	2H	91.55	49745992	1	-0.771332
JHI_Hv50k_2016_77956	2H	39.55	50350875	2	0.365011
JHI_Hv50k_2016_78081	2H	39.7	50741388	2	0.256603
JHI_Hv50k_2016_78593	2H	40.3	52793645	2	-1.27665
SCRI_RS_200387	2H		55178755	1	-0.288442
JHI_Hv50k_2016_79374	2H	41.35	57310701	1	0.230483
JHI_Hv50k_2016_79404	2H	41.35	57647943	1	0.344258
JHI_Hv50k_2016_79432	2H	41.35	58178821	5	-1.50328
JHI_Hv50k_2016_80416	2H	43.75	65721654	3	0.288125
JHI_Hv50k_2016_80599	2H	45.1	67017685	1	0.998664
JHI_Hv50k_2016_80690	2H	45.1	67705049	1	0.285921
JHI_Hv50k_2016_80693	2H	45.1	67718300	7	0.329521
JHI_Hv50k_2016_80711	2H	45.1	67725343	2	0.926084
JHI_Hv50k_2016_83031	2H	50.9	86466621	2	0.355892
BOPA1_887_736	2H	53.7	119871894	1	-0.770893
BOPA2_12_10927	2H	53.7	122767846	1	0.648594
JHI_Hv50k_2016_90347	2H	56.1	183805437	1	0.344963
SCRI_RS_186840	2H	55.5	196197374	1	0.436603
JHI_Hv50k_2016_93414	2H	59.25	446317970	1	0.222475
JHI_Hv50k_2016_94562	2H	56.95	489306068	2	0.57716
SCRI_RS_138697	2H	57	515709620	1	0.491901
SCRI_RS_127347	2H	57	519110344	1	0.352468
SCRI_RS_233449	2H	57	520779436	1	0.374101
JHI_Hv50k_2016_95567	2H	57	520781784	1	0.245142
JHI_Hv50k_2016_96228	2H	58.15	528994706	1	0.370461
JHI_Hv50k_2016_96451	2H	58.15	530612079	3	0.270172
SCRI_RS_141789	2H	59.3	551217126	1	0.962531
JHI_Hv50k_2016_98806	2H	59.5	568108090	1	0.332724
SCRI_RS_143213	2H	60.7	579637954	1	0.327102
JHI_Hv50k_2016_100230	2H	62.6	606119940	1	0.269447
JHI_Hv50k_2016_100667	2H	64	610379737	1	-1.38565
JHI_Hv50k_2016_101293	2H	64.75	614868197	2	-0.869645
JHI_Hv50k_2016_103260	2H	68.6	626588015	1	0.871068
JHI_Hv50k_2016_104062	2H	70.9	635741374	1	0.433439
JHI_Hv50k_2016_104839	2H	73.95	639289447	1	-0.457567
JHI_Hv50k_2016_107201	2H	80.25	649826144	1	-0.488241
JHI_Hv50k_2016_107866	2H	72.55	653526385	1	0.717045
JHI_Hv50k_2016_107884	2H	94.75	653533441	2	0.703492
JHI_Hv50k_2016_108585	2H	81.5	656949883	3	-0.382938
JHI_Hv50k_2016_108587	2H	81.5	656950331	1	-0.277816
JHI_Hv50k_2016_108769	2H	81.5	658626321	2	-0.444625
JHI_Hv50k_2016_108931	2H	81.8	660042717	1	0.305592
SCRI_RS_138463	2H	82.6	663877590	1	-0.325147
SCRI_RS_165795	2H	86.8	672934435	1	0.27377
JHI_Hv50k_2016_109956	2H	84.55	673690410	2	0.927051
JHI_Hv50k_2016_110017	2H	84.55	673852868	1	0.284775
SCRI_RS_115690	2H	88.5	676775793	8	0.566178
BOPA2_12_30216	2H	89.8	677132806	1	-0.606883
JHI_Hv50k_2016_110875	2H	90	677256225	3	-0.980798
JHI_Hv50k_2016_110876	2H	90	677257277	3	0.432836
JHI_Hv50k_2016_110885	2H	90	677312691	1	-0.384345
JHI_Hv50k_2016_110938	2H	90	677396588	1	-1.37207
SCRI_RS_195164	2H	90.2	677482087	1	-1.32165
JHI_Hv50k_2016_111019	2H	89.35	677499168	1	0.501353
JHI_Hv50k_2016_111905	2H	92.5	681763461	3	-0.722204
JHI_Hv50k_2016_111965	2H	92.8	681788058	2	-0.605552
JHI_Hv50k_2016_112033	2H	92.8	681922920	1	-0.621657
JHI_Hv50k_2016_112814	2H	92.8	684695955	2	-0.423368
JHI_Hv50k_2016_112874	2H	92.8	684842933	6	-0.523813
JHI_Hv50k_2016_112965	2H	92.8	685379828	1	-0.344784
JHI_Hv50k_2016_113307	2H	94.25	685912213	7	-0.303706
JHI_Hv50k_2016_113387	2H	94.25	686063518	5	-0.378717
JHI_Hv50k_2016_113591	2H	94.4	687348076	1	-0.28846
JHI_Hv50k_2016_113596	2H	94.4	687348777	1	-0.320869
JHI_Hv50k_2016_113600	2H	94.4	687350656	4	-0.322271
JHI_Hv50k_2016_113785	2H	91.825	687868796	1	-0.356289
JHI_Hv50k_2016_114150	2H	97.975	688517149	1	0.694656
JHI_Hv50k_2016_114244	2H	107	688787136	2	0.832851
JHI_Hv50k_2016_114394	2H	107	689380776	1	-0.318721
JHI_Hv50k_2016_114606	2H	107	690777651	1	0.388523
JHI_Hv50k_2016_115414	2H	109.9	693199452	1	-0.555605
JHI_Hv50k_2016_115749	2H	109.9	694121257	4	-0.403048
JHI_Hv50k_2016_117180	2H	107	698441945	1	-0.429534
JHI_Hv50k_2016_117483	2H	106.6	699323828	1	-0.524178
JHI_Hv50k_2016_118390	2H	107.2	701962859	1	-0.42709
JHI_Hv50k_2016_119030	2H	106.8	704122880	1	-0.409268
JHI_Hv50k_2016_120563	2H	109.65	708178916	1	1.06078
JHI_Hv50k_2016_120646	2H	109.65	708254136	2	-0.791438
JHI_Hv50k_2016_120710	2H	109.9	708562737	4	0.542906
JHI_Hv50k_2016_120714	2H	109.9	708562893	3	0.620916
BOPA2_12_20649	2H	110.2	708566499	3	0.569131
JHI_Hv50k_2016_120736	2H	110.35	708568324	20	0.477334
JHI_Hv50k_2016_120806	2H	110.9	708849240	1	0.349487
JHI_Hv50k_2016_122056	2H	112.45	710941233	1	0.392095
JHI_Hv50k_2016_122567	2H	113.5	712195311	1	-1.4378
JHI_Hv50k_2016_129097	2H	124.75	726243744	1	-0.485327
JHI_Hv50k_2016_131341	2H	128.45	731273583	1	-0.195368
JHI_Hv50k_2016_132529	2H	130.4	734189807	1	-0.38876
JHI_Hv50k_2016_132930	2H	130.95	735226333	2	-0.289163
JHI_Hv50k_2016_133174	2H	131.6	736213883	1	-0.682681
JHI_Hv50k_2016_133214	2H	134.5	736246745	1	-0.623579
JHI_Hv50k_2016_133932	2H	132.85	738747528	19	-0.617431
JHI_Hv50k_2016_136634	2H	136.65	743455406	5	0.467461
JHI_Hv50k_2016_136962	2H	136.4	744662284	1	-0.420496
JHI_Hv50k_2016_137060	2H	136.7	744825209	5	-0.556453
JHI_Hv50k_2016_137369	2H	136.9	745320358	1	-0.360012
JHI_Hv50k_2016_138112	2H	138.825	747409326	1	0.880006
SCRI_RS_15119	2H	141.5	751132332	1	-0.570286
JHI_Hv50k_2016_139631	2H	141.15	751555030	1	0.417091
JHI_Hv50k_2016_140548	2H	142.15	753016634	2	1.05146
JHI_Hv50k_2016_148359	3H	0	66845	2	0.54071
JHI_Hv50k_2016_148483	3H	0	268094	1	0.540622
JHI_Hv50k_2016_148948	3H	0	1118987	1	0.214657
JHI_Hv50k_2016_149032	3H	0	1130836	1	0.331942
JHI_Hv50k_2016_149090	3H	0	1150579	1	0.274673
JHI_Hv50k_2016_149428	3H	0.675	1642551	2	0.446028
JHI_Hv50k_2016_149662	3H	1.475	1818226	2	0.295619
JHI_Hv50k_2016_151335	3H	2.7	3926286	1	0.451402
JHI_Hv50k_2016_151581	3H	3.05	4144300	1	0.400185
JHI_Hv50k_2016_151780	3H	3.1	4197450	1	0.478079
JHI_Hv50k_2016_151933	3H	3.1	4995269	3	0.386109
JHI_Hv50k_2016_152172	3H	2.35	6811075	13	0.414797
JHI_Hv50k_2016_152180	3H	2.35	6811488	4	0.400477
BOPA1_3344_1147	3H	3.3	7058539	1	0.337445
JHI_Hv50k_2016_152481	3H	3.3	7211109	5	0.30442
JHI_Hv50k_2016_152511	3H	3.3	7317508	1	0.404788
JHI_Hv50k_2016_152539	3H	3.3	7321696	3	0.432211
BOPA2_12_31230	3H	3.3	7368193	17	0.443509
JHI_Hv50k_2016_152690	3H	4.3	7532933	2	0.336067
JHI_Hv50k_2016_152730	3H	4.3	7597257	7	0.481083
BOPA2_12_30297	3H	8.3	7847809	5	0.379475
JHI_Hv50k_2016_153218	3H	7.65	8183470	2	0.28801
JHI_Hv50k_2016_153756	3H	8.6	11038679	1	-0.441872
JHI_Hv50k_2016_153793	3H	8.6	11120107	8	-0.890001
JHI_Hv50k_2016_153833	3H	8.6	11133819	13	-0.621234
JHI_Hv50k_2016_154649	3H	10.55	13092889	1	-0.581107
JHI_Hv50k_2016_156304	3H	15.05	16373998	10	0.781999
JHI_Hv50k_2016_156894	3H	25.625	17613300	1	0.317628
JHI_Hv50k_2016_157260	3H	16.225	17965564	1	-0.326139
JHI_Hv50k_2016_158625	3H	19.1	21663984	1	0.463393
JHI_Hv50k_2016_159049	3H	21.75	23196198	1	-0.489594
JHI_Hv50k_2016_160796	3H	24.7	27812405	1	-0.377238
JHI_Hv50k_2016_161633	3H	36.75	32637255	1	-0.534438
JHI_Hv50k_2016_164492	3H	44.1	49280683	1	0.43836
BOPA1_921_414	3H	49.3	112601789	6	-0.570261
JHI_Hv50k_2016_166737	3H	49.3	141735181	1	0.708126
JHI_Hv50k_2016_166941	3H	49.3	147585298	6	1.01484
JHI_Hv50k_2016_167491	3H	48	171007778	1	-1.57607
BOPA2_12_31008	3H	51.2	183438724	6	0.625259
JHI_Hv50k_2016_168087	3H	48	184925329	2	0.537523
JHI_Hv50k_2016_168987	3H	51.15	207890468	1	0.384875
JHI_Hv50k_2016_169123	3H	52.1	210522333	2	-0.489697
JHI_Hv50k_2016_169244	3H	52.1	212192392	1	-0.559623
JHI_Hv50k_2016_169658	3H	51.2	219521780	1	0.983093
BOPA1_ABC04214_1_2_360	3H	51.2	219956193	2	1.24122
JHI_Hv50k_2016_170274	3H	51.525	233879554	1	0.62198
JHI_Hv50k_2016_173199	3H	51.4	294751068	2	1.04589
JHI_Hv50k_2016_175296	3H	51	355532936	1	-1.13422
BOPA2_12_31502	3H	50.55	380655082	1	1.70538
JHI_Hv50k_2016_178998	3H	51.7	421512922	11	-0.662271
JHI_Hv50k_2016_179014	3H	51.7	421526452	6	-0.871868
JHI_Hv50k_2016_179226	3H	51.8	423657618	23	0.900991
JHI_Hv50k_2016_179551	3H	51.8	426111205	3	-0.970645
JHI_Hv50k_2016_179573	3H	51.8	426902161	1	1.85504
BOPA2_12_30680	3H	49.6	430590525	8	1.3272
BOPA1_2934_1076	3H	51.8	436621391	1	0.955953
JHI_Hv50k_2016_180770	3H	51.4	445920038	2	0.59097
JHI_Hv50k_2016_180771	3H	51.4	445920283	1	-0.619641
JHI_Hv50k_2016_181208	3H	51.625	452690476	1	-0.676244
JHI_Hv50k_2016_181322	3H	51.625	455071084	1	0.63143
BOPA2_12_10678	3H	51.8	457636172	3	-0.635923
JHI_Hv50k_2016_181492	3H	51.575	458582777	10	0.586861
JHI_Hv50k_2016_181744	3H	49.575	463294278	5	1.70046
JHI_Hv50k_2016_181844	3H	49.575	464543260	50	1.92533
JHI_Hv50k_2016_182089	3H	51.6	467718881	1	0.776473
BOPA1_1977_1385	3H	51.6	469771904	1	-1.23637
JHI_Hv50k_2016_182278	3H	51.65	471571864	7	0.917755
JHI_Hv50k_2016_182340	3H	51.65	472718401	17	1.25371
JHI_Hv50k_2016_182371	3H	51.65	472883083	2	0.991049
BOPA1_2231_557	3H	51.7	473173134	1	0.539321
JHI_Hv50k_2016_182720	3H	50.65	481480921	59	-1.79775
JHI_Hv50k_2016_182721	3H	50.65	481481102	18	2.16752
JHI_Hv50k_2016_182723	3H	50.65	481481316	1	1.03174
JHI_Hv50k_2016_182773	3H	52.15	482724785	1	0.661939
JHI_Hv50k_2016_182940	3H	52.6	485566329	1	0.918981
BOPA2_12_10850	3H	53.3	486901934	1	-1.48315
JHI_Hv50k_2016_182990	3H	52.95	487260577	8	-2.30475
JHI_Hv50k_2016_183028	3H	52.95	487517028	5	0.872
JHI_Hv50k_2016_183072	3H	52.95	489394052	30	-0.966842
SCRI_RS_221644	3H	54.8	490226429	1	-0.456427
JHI_Hv50k_2016_183290	3H	54.65	490790203	28	-1.14032
JHI_Hv50k_2016_183299	3H	54.65	490790740	1	-0.491828
JHI_Hv50k_2016_183351	3H	54.65	490798579	3	1.52765
JHI_Hv50k_2016_183418	3H	54.65	491037303	1	1.12997
JHI_Hv50k_2016_183433	3H	54.65	491084467	1	-0.732764
JHI_Hv50k_2016_183478	3H	54.5	491381651	1	-0.575561
JHI_Hv50k_2016_183498	3H	54.5	491432778	14	1.10302
JHI_Hv50k_2016_183507	3H	54.5	491486203	1	-0.601191
BOPA1_5038_1035	3H	54.5	491895585	3	0.763277
JHI_Hv50k_2016_183553	3H	51.9	492773583	49	-0.938313
JHI_Hv50k_2016_183676	3H	51.9	493563002	4	1.11357
JHI_Hv50k_2016_183689	3H	51.9	493727933	1	0.895336
JHI_Hv50k_2016_183797	3H	52.05	494973194	3	-1.88521
JHI_Hv50k_2016_183841	3H	52.05	495150371	4	-1.26554
JHI_Hv50k_2016_183934	3H	54.95	496167562	5	0.798377
JHI_Hv50k_2016_183954	3H	54.95	496325309	1	-1.17246
SCRI_RS_222102	3H	54.8	496329929	4	-0.807186
JHI_Hv50k_2016_184154	3H	54.95	497615844	5	-0.704065
JHI_Hv50k_2016_184180	3H	54.95	497827126	1	-0.525429
JHI_Hv50k_2016_184506	3H	51.25	498959659	4	1.02006
SCRI_RS_168665	3H	55.2	499413118	7	0.619525
JHI_Hv50k_2016_184749	3H	55.5	501079729	5	0.569768
JHI_Hv50k_2016_184920	3H	55.8	502807673	1	0.654551
JHI_Hv50k_2016_185241	3H	56.1	506941673	2	-1.4395
JHI_Hv50k_2016_185242	3H	56.1	506942007	5	-0.88413
SCRI_RS_162838	3H	56.4	507320214	2	-0.599368
JHI_Hv50k_2016_185368	3H	57.65	507866026	1	-0.938276
SCRI_RS_236448	3H	56.7	507869240	6	-0.689729
JHI_Hv50k_2016_185536	3H	57.05	508839991	5	0.706448
JHI_Hv50k_2016_185538	3H	57.05	508840118	1	0.37244
BOPA2_12_11152	3H	57.4	509144774	1	-0.690126
JHI_Hv50k_2016_185583	3H	57.05	509145134	13	-0.873272
JHI_Hv50k_2016_185668	3H	57.05	510062617	1	0.787279
SCRI_RS_174324	3H	57.4	510063342	1	0.611423
JHI_Hv50k_2016_185696	3H	57.4	510246993	1	0.617789
JHI_Hv50k_2016_185840	3H	57.4	511311334	15	-0.843878
BOPA2_12_20608	3H	57.4	511669866	1	-1.35431
JHI_Hv50k_2016_185962	3H	57.4	512187985	2	0.778841
JHI_Hv50k_2016_186022	3H	57.4	512964278	2	0.76646
BOPA2_12_11284	3H	57.4	513352550	9	-0.827007
JHI_Hv50k_2016_186190	3H	57.5	513770581	7	0.767969
JHI_Hv50k_2016_186241	3H	57.5	514125784	1	0.710388
JHI_Hv50k_2016_186446	3H	58.45	517334591	3	1.07533
JHI_Hv50k_2016_186447	3H	58.45	517335886	1	-0.429601
JHI_Hv50k_2016_186539	3H	59.05	518357705	1	-0.372961
JHI_Hv50k_2016_186689	3H	59.2	520180098	1	-0.865268
JHI_Hv50k_2016_186936	3H	59.35	523493229	21	-0.541436
JHI_Hv50k_2016_186966	3H	59.35	524014685	1	0.614296
BOPA2_12_30616	3H	59.6	525056378	5	0.598011
SCRI_RS_232895	3H	59.6	525869415	4	-0.667527
JHI_Hv50k_2016_187074	3H	59.6	526005793	1	-0.469664
JHI_Hv50k_2016_187232	3H	60.2	527946521	2	-0.359881
JHI_Hv50k_2016_187302	3H	60.625	528612112	1	-0.345199
JHI_Hv50k_2016_187852	3H	60.8	531632326	1	-0.556714
BOPA1_ABC13107_1_3_299	3H	61.9	534247225	2	0.540901
SCRI_RS_235065	3H	61.9	538152882	2	-0.529948
JHI_Hv50k_2016_189020	3H	62.35	539228827	1	0.618907
JHI_Hv50k_2016_191535	3H	64.5	556007942	1	-0.317986
BOPA1_1639_613	3H	64.9	556704475	2	-2.38002
JHI_Hv50k_2016_191845	3H	62.85	557383398	2	-0.835662
JHI_Hv50k_2016_191925	3H	63	557952236	2	-0.752252
JHI_Hv50k_2016_193346	3H	63.05	568168182	1	-1.83108
SCRI_RS_157648	3H	71.5	570095415	1	0.415613
JHI_Hv50k_2016_194212	3H	71.5	571150880	8	-1.11811
JHI_Hv50k_2016_195373	3H	75.75	583145292	3	0.482774
JHI_Hv50k_2016_196357	3H	76.55	586904641	1	0.622501
JHI_Hv50k_2016_198449	3H	84.875	598790707	1	0.408986
JHI_Hv50k_2016_199460	3H	87.7	604508602	1	-0.244532
JHI_Hv50k_2016_200180	3H	89.7	608252379	1	0.423844
JHI_Hv50k_2016_201230	3H	96.55	614748382	2	-0.358652
JHI_Hv50k_2016_201708	3H	96.4	616788271	2	-0.940475
JHI_Hv50k_2016_201745	3H	96.5	617387280	5	-0.345438
SCRI_RS_225641	3H	96.5	617765531	2	-0.386631
JHI_Hv50k_2016_202164	3H	98.6	620757615	1	0.491495
JHI_Hv50k_2016_202770	3H	100.7	622002360	1	-0.417195
JHI_Hv50k_2016_202987	3H	100.7	623120843	1	0.451385
JHI_Hv50k_2016_204087	3H	104.5	627260793	1	1.10661
JHI_Hv50k_2016_206235	3H	113.4	639076996	1	-0.451769
JHI_Hv50k_2016_206705	3H	116.7	641975945	1	0.353703
BOPA2_12_10205	3H	117	643457422	1	-0.650934
JHI_Hv50k_2016_208152	3H	120.8	650064005	1	1.12869
JHI_Hv50k_2016_208183	3H	120.8	650219670	1	-0.635496
JHI_Hv50k_2016_210229	3H	124.35	655406422	1	-0.96675
JHI_Hv50k_2016_214758	3H	133.3	665904266	2	0.445503
JHI_Hv50k_2016_216378	3H	137.55	670407583	3	-0.901364
JHI_Hv50k_2016_221164	3H	146	683876559	1	0.80717
JHI_Hv50k_2016_223276	3H	151.65	689527644	1	0.841437
JHI_Hv50k_2016_224116	3H	154.9	691532238	2	0.395446
JHI_Hv50k_2016_225645	4H	1.3	50710	1	-0.353995
JHI_Hv50k_2016_225662	4H	1.3	52155	6	0.790674
JHI_Hv50k_2016_226774	4H	0.85	1344861	1	0.696999
JHI_Hv50k_2016_226795	4H	0.85	1351598	1	0.273972
JHI_Hv50k_2016_227815	4H	3.5	4183553	1	1.08881
JHI_Hv50k_2016_227994	4H	3.5	4777185	1	0.785158
JHI_Hv50k_2016_228384	4H	9.2	6481984	1	-0.513784
JHI_Hv50k_2016_228702	4H	14.9	8678208	1	0.732431
JHI_Hv50k_2016_228703	4H	14.9	8678631	8	0.910531
JHI_Hv50k_2016_228720	4H	14.9	8679556	1	0.674831
JHI_Hv50k_2016_229061	4H	17.4	9110328	1	0.411906
JHI_Hv50k_2016_229617	4H	17.45	10120155	1	-0.784868
JHI_Hv50k_2016_229875	4H	17.45	10531330	1	-0.441831
JHI_Hv50k_2016_230101	4H	17.45	10705559	1	-0.456267
JHI_Hv50k_2016_230566	4H	20.4	13915323	1	-0.463539
JHI_Hv50k_2016_230695	4H	21.05	14606920	2	-0.448353
BOPA1_2832_377	4H	25.9	18759318	1	0.322936
BOPA1_4616_503	4H	26.8	19930090	10	-0.645378
JHI_Hv50k_2016_231722	4H	27.45	21745876	1	0.37209
JHI_Hv50k_2016_231942	4H	32.05	22782017	1	-0.444822
JHI_Hv50k_2016_232799	4H	40.95	27597994	2	-0.370236
JHI_Hv50k_2016_232827	4H	41.95	30752143	1	0.455922
BOPA2_12_10347	4H	42.1	31158962	2	0.712394
JHI_Hv50k_2016_233980	4H	44.75	35801057	1	-0.549426
JHI_Hv50k_2016_234600	4H	47.85	39724960	1	-0.602801
JHI_Hv50k_2016_235676	4H	50.7	48433436	4	-0.475327
JHI_Hv50k_2016_235689	4H	50.7	48436376	5	-0.533198
SCRI_RS_143191	4H	49.9	57492962	10	-0.41854
JHI_Hv50k_2016_236792	4H	50.375	58453087	1	-0.320074
JHI_Hv50k_2016_239752	4H	51.35	97618777	1	-0.335283
SCRI_RS_10216	4H	51.4	97619358	1	-0.370844
BOPA2_12_11315	4H	51.3	408440945	1	-0.410304
JHI_Hv50k_2016_242355	4H	51.35	419297437	2	-0.5256
JHI_Hv50k_2016_243147	4H	51.55	440288383	2	-0.36839
JHI_Hv50k_2016_243980	4H	51.9	455346162	2	-0.267275
BOPA1_ABC05369_1_3_231	4H	51.9	459813388	1	-0.289801
JHI_Hv50k_2016_245362	4H	52.5	469806190	1	-0.336405
JHI_Hv50k_2016_245706	4H	52.85	471647868	2	0.865303
JHI_Hv50k_2016_246421	4H	52.35	478075018	1	-0.257433
JHI_Hv50k_2016_246697	4H	54	481896889	2	-0.309565
JHI_Hv50k_2016_246699	4H	54	481897101	1	-1.22749
JHI_Hv50k_2016_246762	4H	54	482115351	2	-0.497579
BOPA1_2274_1226	4H	54	484881273	1	1.08088
JHI_Hv50k_2016_248590	4H	54.3	498281891	1	-0.297546
SCRI_RS_149252	4H	56.2	517083868	1	-0.790967
SCRI_RS_138684	4H	59.6	543292199	1	0.476672
BOPA1_ABC09432_1_1_160	4H	61.5	560337783	1	-0.267264
JHI_Hv50k_2016_255533	4H	62.5	565880422	1	0.294892
JHI_Hv50k_2016_259092	4H	76.1	586899503	1	-0.637676
JHI_Hv50k_2016_259147	4H	74.4	588242344	1	-0.258164
JHI_Hv50k_2016_259220	4H	77.4	588905366	2	-0.404867
JHI_Hv50k_2016_259665	4H	78.5	593642122	1	-0.59488
JHI_Hv50k_2016_259830	4H	79.95	594715512	1	0.912517
JHI_Hv50k_2016_259917	4H	78.5	594999285	1	0.617475
JHI_Hv50k_2016_260097	4H	78.75	595939200	1	0.340836
JHI_Hv50k_2016_260178	4H	78.75	595962521	1	0.603323
JHI_Hv50k_2016_261046	4H	81.3	599480293	1	-0.581306
JHI_Hv50k_2016_261149	4H	81.4	599630556	1	0.677342
JHI_Hv50k_2016_261833	4H	84.7	602782627	1	-0.324358
JHI_Hv50k_2016_262883	4H	92.5	608057877	1	-0.63839
JHI_Hv50k_2016_263437	4H	91.85	612105420	2	-0.324303
JHI_Hv50k_2016_263938	4H	98.4	615385811	1	-0.458874
JHI_Hv50k_2016_264066	4H	98.05	615744170	1	-0.304832
SCRI_RS_139508	4H	99.85	618297224	1	-1.7771
JHI_Hv50k_2016_265282	4H	99.325	619702901	1	-0.367408
JHI_Hv50k_2016_265513	4H	99	620303453	1	0.519834
JHI_Hv50k_2016_265750	4H	99.475	620872294	2	-0.524103
JHI_Hv50k_2016_265803	4H	99.525	621058008	4	-0.41782
SCRI_RS_188827	4H	99.2	621192463	1	-0.280501
JHI_Hv50k_2016_266028	4H	99.35	622061665	3	-1.04454
JHI_Hv50k_2016_266765	4H	101.1	623207841	5	-0.502004
JHI_Hv50k_2016_267004	4H	101.85	623358522	1	-0.358153
JHI_Hv50k_2016_267086	4H	102.35	623468027	4	-0.439787
JHI_Hv50k_2016_268657	4H	105.3	629528279	1	-0.27535
JHI_Hv50k_2016_269662	4H	107.275	632310937	1	-0.404396
JHI_Hv50k_2016_269725	4H	107.275	632600509	1	-0.512164
SCRI_RS_221200	4H	113.4	636199599	1	-0.52106
JHI_Hv50k_2016_271210	4H	112.35	636202553	1	-0.957855
JHI_Hv50k_2016_271316	4H	113.4	636213258	1	-0.290645
JHI_Hv50k_2016_271675	4H	114.3	636577633	1	-0.317822
JHI_Hv50k_2016_271885	4H	114.3	637351030	1	-0.386392
JHI_Hv50k_2016_273189	4H	113.4	640595758	1	-0.360581
JHI_Hv50k_2016_274170	4H	114.3	641279735	1	-0.684583
JHI_Hv50k_2016_274464	4H	114.3	641771820	1	-0.231776
JHI_Hv50k_2016_274481	4H	114.3	641794634	1	-0.28392
JHI_Hv50k_2016_275480	4H	113.4	643625546	1	-0.285012
JHI_Hv50k_2016_275685	4H	113.4	644047694	2	-0.272394
JHI_Hv50k_2016_275923	4H	113.4	644450087	1	-0.545697
JHI_Hv50k_2016_275942	4H	113.4	644542998	1	-0.403847
JHI_Hv50k_2016_276475	4H	113.4	645488183	2	-0.481737
JHI_Hv50k_2016_276638	4H	113.4	645761466	1	-0.424218
JHI_Hv50k_2016_276794	4H	113.4	646201827	5	-0.388745
JHI_Hv50k_2016_276923	4H	113.4	646906186	60	-0.657809
JHI_Hv50k_2016_277765	5H	1.6	2886922	1	0.307155
JHI_Hv50k_2016_278627	5H	8.6	4930992	1	0.533851
JHI_Hv50k_2016_278717	5H	8.6	5189129	1	0.200066
JHI_Hv50k_2016_280105	5H	14.45	7957994	5	-0.935651
JHI_Hv50k_2016_280117	5H	14.45	7958507	7	-0.993798
JHI_Hv50k_2016_281586	5H	20.6	11894698	1	0.501015
JHI_Hv50k_2016_281653	5H	20.6	12036438	1	0.675818
JHI_Hv50k_2016_281676	5H	20.6	12039585	1	-0.451685
JHI_Hv50k_2016_281702	5H	20.6	12048153	1	-0.43732
JHI_Hv50k_2016_282100	5H	23.4	12381347	1	0.537879
JHI_Hv50k_2016_283783	5H	29.6	18798665	1	0.507869
JHI_Hv50k_2016_285476	5H	34.1	24601725	25	-0.779587
SCRI_RS_126187	5H	39.5	28597156	2	1.03168
JHI_Hv50k_2016_287410	5H	40.15	32161482	2	0.585567
JHI_Hv50k_2016_288507	5H	40.225	36989033	1	-1.29531
JHI_Hv50k_2016_289006	5H	41.15	39817235	1	-0.66823
JHI_Hv50k_2016_289697	5H	41.9	44604001	1	0.513075
JHI_Hv50k_2016_294057	5H	44.2	118643451	1	-2.20778
JHI_Hv50k_2016_300109	5H	46.2	371036297	1	-0.789602
JHI_Hv50k_2016_300262	5H	46.25	372318518	1	-0.366467
BOPA2_12_10306	5H	47.7	408380006	1	-0.414823
JHI_Hv50k_2016_306374	5H	50	471379250	1	-0.596309
JHI_Hv50k_2016_306380	5H	50	471381467	2	-0.731598
JHI_Hv50k_2016_306899	5H	51.5	478926852	2	0.515383
JHI_Hv50k_2016_307571	5H	52.3	482423830	1	0.306307
SCRI_RS_161503	5H	52.3	482754555	2	-0.286649
JHI_Hv50k_2016_308004	5H	55.6	484879406	1	0.858968
JHI_Hv50k_2016_309045	5H	58.05	497105593	1	-0.400287
JHI_Hv50k_2016_311142	5H	70.1	519899715	1	0.241219
JHI_Hv50k_2016_311252	5H	70.1	522129957	1	0.228622
JHI_Hv50k_2016_311257	5H	70.1	522132674	1	0.21048
JHI_Hv50k_2016_311700	5H	72.275	527394650	1	0.234958
JHI_Hv50k_2016_312239	5H	72.65	531002930	1	0.267257
JHI_Hv50k_2016_312267	5H	72.65	531385842	1	0.256105
JHI_Hv50k_2016_313451	5H	75.25	535197408	1	0.265219
JHI_Hv50k_2016_313605	5H	75.95	535550881	1	0.257753
JHI_Hv50k_2016_313721	5H	76.1	535803080	1	0.259126
JHI_Hv50k_2016_313965	5H	78.8	536498148	1	0.265766
JHI_Hv50k_2016_314042	5H	78.8	536852325	2	0.292992
JHI_Hv50k_2016_314087	5H	78.8	537521675	7	0.312024
JHI_Hv50k_2016_314543	5H	80.5	541270020	2	0.459463
JHI_Hv50k_2016_314561	5H	80.5	541384836	3	0.389214
JHI_Hv50k_2016_314604	5H	80.5	541554917	4	0.344714
JHI_Hv50k_2016_315058	5H	80.3	542733992	1	0.70075
JHI_Hv50k_2016_316672	5H	84	547769384	1	-0.291932
JHI_Hv50k_2016_316696	5H	84.6	547773729	2	0.320167
JHI_Hv50k_2016_318190	5H	87.6	553995773	1	0.58598
JHI_Hv50k_2016_318413	5H	87.6	554459582	1	0.803286
JHI_Hv50k_2016_318767	5H	90.5	554870434	1	-0.417391
JHI_Hv50k_2016_318793	5H	90.5	554875920	1	-0.430314
JHI_Hv50k_2016_318802	5H	90.5	554877639	15	-1.22447
JHI_Hv50k_2016_319018	5H	87.5	556298217	4	0.414768
JHI_Hv50k_2016_319026	5H	87.5	556299353	1	0.740015
JHI_Hv50k_2016_319083	5H	90.45	556392217	1	0.629707
JHI_Hv50k_2016_319271	5H	93.275	557014082	1	0.342014
BOPA1_10669_188	5H	93.4	557857271	10	-0.543462
SCRI_RS_147762	5H	95	559083223	1	0.504832
JHI_Hv50k_2016_320615	5H	96.6	561573535	1	-0.504553
JHI_Hv50k_2016_321119	5H	97.3	563628175	1	-0.431791
JHI_Hv50k_2016_321241	5H	96.975	563938261	58	-0.603254
JHI_Hv50k_2016_321579	5H	98.3	565767613	7	-0.502701
JHI_Hv50k_2016_322288	5H	98.3	568058046	1	-0.39749
SCRI_RS_129893	5H	98.1	568196561	2	1.44745
JHI_Hv50k_2016_322375	5H	98.5	568354272	1	-0.758083
JHI_Hv50k_2016_322552	5H	98.5	568798054	2	0.98566
JHI_Hv50k_2016_322575	5H	98.5	568801059	1	0.418656
JHI_Hv50k_2016_322744	5H	98.9	568920328	1	-0.744455
JHI_Hv50k_2016_322772	5H	98.9	569020817	2	-0.51661
JHI_Hv50k_2016_322806	5H	98.9	569271741	1	-0.371638
JHI_Hv50k_2016_322991	5H	103.25	570013593	5	-0.371759
JHI_Hv50k_2016_323022	5H	103.25	570360089	2	-0.450062
JHI_Hv50k_2016_323150	5H	107.6	571032022	1	-0.514627
JHI_Hv50k_2016_323239	5H	107.6	571278416	1	-0.585781
JHI_Hv50k_2016_323438	5H	107.6	572441834	2	-0.459464
JHI_Hv50k_2016_323547	5H	107.6	572523231	1	-0.266761
JHI_Hv50k_2016_323695	5H	107.6	573178628	2	-0.415049
SCRI_RS_12723	5H	107.6	573389348	1	-0.445391
JHI_Hv50k_2016_323827	5H	107.6	573569467	1	-0.531913
SCRI_RS_13766	5H	107.6	573576155	5	-0.456419
JHI_Hv50k_2016_324018	5H	107.1	573612500	1	-0.580103
JHI_Hv50k_2016_324260	5H	107.1	574436380	37	-0.449799
JHI_Hv50k_2016_324286	5H	107.1	574463315	1	-0.546738
JHI_Hv50k_2016_324292	5H	107.1	574464162	2	-0.298437
JHI_Hv50k_2016_324297	5H	107.1	574464367	2	-0.43083
JHI_Hv50k_2016_324298	5H	107.1	574464456	1	-0.440397
JHI_Hv50k_2016_324306	5H	107.1	574466391	1	0.551712
JHI_Hv50k_2016_324559	5H	111.7	575246284	1	-0.971949
JHI_Hv50k_2016_324601	5H	111.7	575250953	1	-0.580685
JHI_Hv50k_2016_324622	5H	107.6	575252616	2	-0.461391
JHI_Hv50k_2016_325053	5H	101.35	575941494	1	-0.337062
JHI_Hv50k_2016_325256	5H	102.25	576199964	4	0.447846
JHI_Hv50k_2016_326414	5H	109.9	578910133	12	-0.380169
SCRI_RS_161728	5H	115.1	585263649	1	-0.485548
JHI_Hv50k_2016_330601	5H	115.3	587435408	1	0.534914
JHI_Hv50k_2016_333821	5H	122.4	594600788	1	-0.555092
BOPA1_2091_639	5H	122.4	594971772	3	-0.346122
JHI_Hv50k_2016_333872	5H	122.4	594973951	1	-0.361873
JHI_Hv50k_2016_334019	5H	122.5	595347234	1	-0.327097
JHI_Hv50k_2016_334048	5H	122.55	595414054	1	-0.569589
JHI_Hv50k_2016_334271	5H	122.6	596263551	2	-0.370462
JHI_Hv50k_2016_334880	5H	122.6	597446206	1	1.14627
JHI_Hv50k_2016_334895	5H	122.6	597475859	1	-0.302281
SCRI_RS_235055	5H	125.6	598322835	2	-0.329065
JHI_Hv50k_2016_335776	5H	125.55	598395440	3	-0.297481
JHI_Hv50k_2016_335879	5H	125.8	598763420	1	0.66319
JHI_Hv50k_2016_335946	5H	125.8	599123542	2	-0.320533
JHI_Hv50k_2016_335958	5H	125.8	599125488	1	-0.281678
JHI_Hv50k_2016_336015	5H	125.8	599134486	4	-0.523777
BOPA2_12_31059	5H	125.6	600091557	5	-0.362563
JHI_Hv50k_2016_336348	5H	126.9	600139301	1	-0.244549
JHI_Hv50k_2016_336440	5H	127	600461551	2	-0.352893
JHI_Hv50k_2016_336530	5H	126.3	600548745	1	-0.402319
JHI_Hv50k_2016_336696	5H	126.3	600687007	2	-0.367299
JHI_Hv50k_2016_337230	5H	127.5	602375913	1	-0.399781
JHI_Hv50k_2016_337233	5H	127.5	602377095	19	-0.430598
JHI_Hv50k_2016_337237	5H	127.5	602378265	1	-0.344078
JHI_Hv50k_2016_337256	5H	127.5	602381576	1	-0.325701
JHI_Hv50k_2016_337390	5H	128.2	602676674	1	-0.340661
JHI_Hv50k_2016_337660	5H	128.15	603536995	1	-0.280799
JHI_Hv50k_2016_338297	5H	129.4	606499550	2	-0.452173
JHI_Hv50k_2016_338365	5H	129.55	606765574	1	-0.330187
JHI_Hv50k_2016_338650	5H	130.35	608066453	13	-0.419556
JHI_Hv50k_2016_338757	5H	130.35	608535291	1	-0.477386
JHI_Hv50k_2016_338771	5H	130.35	608537210	4	-0.714745
JHI_Hv50k_2016_338779	5H	130.35	608578804	1	-0.237865
SCRI_RS_161534	5H	130.8	608848773	1	-0.476746
JHI_Hv50k_2016_339166	5H	131.45	609401201	1	0.353396
JHI_Hv50k_2016_341190	5H	134.3	612229000	1	-0.399736
JHI_Hv50k_2016_342507	5H	137	614872537	1	-1.27584
JHI_Hv50k_2016_342820	5H	135.75	615393309	1	-0.282491
JHI_Hv50k_2016_343281	5H	135.4	616904091	1	-0.293813
SCRI_RS_204797	5H	137.9	619306489	1	0.430384
JHI_Hv50k_2016_344176	5H	138.65	619720817	1	1.04721
JHI_Hv50k_2016_345420	5H	144.45	623064524	1	-0.443865
JHI_Hv50k_2016_346780	5H	141.8	626023709	1	-0.248512
JHI_Hv50k_2016_347683	5H	142.75	629320222	1	-0.421871
JHI_Hv50k_2016_348566	5H	144.7	631178003	1	0.616606
JHI_Hv50k_2016_348569	5H	144.7	631178265	1	-0.483459
JHI_Hv50k_2016_348573	5H	144.7	631178421	2	0.86563
JHI_Hv50k_2016_348826	5H	144.8	632193401	1	-0.456478
JHI_Hv50k_2016_348995	5H	144.9	632531147	1	0.294377
JHI_Hv50k_2016_349290	5H	145.95	634447415	1	0.383504
JHI_Hv50k_2016_350183	5H	149.15	637381656	1	0.426195
SCRI_RS_204570	5H	149.2	638185157	1	0.334987
SCRI_RS_181059	5H	149.4	638461095	1	0.394549
BOPA2_12_30162	5H	149.8	638951179	1	-0.414841
SCRI_RS_118326	5H	151.1	640710136	1	0.262219
JHI_Hv50k_2016_352505	5H	154.55	642627341	2	0.330318
JHI_Hv50k_2016_352557	5H	154.55	642761905	17	0.572289
JHI_Hv50k_2016_352644	5H	152.05	642923001	1	0.674456
JHI_Hv50k_2016_353445	5H	152.15	643788347	1	-0.655825
JHI_Hv50k_2016_353465	5H	152.15	643795255	2	-0.618737
JHI_Hv50k_2016_353704	5H	152.4	644024301	9	-0.783141
SCRI_RS_192445	5H	152.4	644033381	1	0.306951
JHI_Hv50k_2016_353794	5H	152.4	644034877	1	-0.953001
SCRI_RS_132308	5H	152.4	644527056	7	-0.688116
JHI_Hv50k_2016_354251	5H	152.225	645031906	1	0.591944
JHI_Hv50k_2016_354261	5H	152.225	645032698	1	1.08631
JHI_Hv50k_2016_354346	5H	152.225	645041078	1	0.250758
JHI_Hv50k_2016_354600	5H	154.2	645395157	1	0.364074
JHI_Hv50k_2016_354604	5H	154.2	645395718	1	0.429834
JHI_Hv50k_2016_354629	5H	154.2	645432642	1	0.570817
JHI_Hv50k_2016_354814	5H	152.5	646078729	1	0.32053
SCRI_RS_184542	5H	152.4	646078851	1	0.348969
JHI_Hv50k_2016_354891	5H	153.3	646293129	1	0.581159
SCRI_RS_157318	5H	154.5	646856689	1	0.207935
JHI_Hv50k_2016_359363	5H	160.3	654541805	2	0.390123
BOPA2_12_21356	5H	168.5	666825362	1	-1.45161
JHI_Hv50k_2016_368253	6H	3.4	980487	1	0.493348
JHI_Hv50k_2016_369148	6H	3.5	3447176	1	-0.508155
JHI_Hv50k_2016_369156	6H	3.5	3448403	7	-0.749228
JHI_Hv50k_2016_369452	6H	0.4	4782423	1	-0.634868
JHI_Hv50k_2016_369459	6H	0.4	4782607	6	-0.563466
JHI_Hv50k_2016_369908	6H	0.95	5065267	1	0.405981
JHI_Hv50k_2016_370106	6H	8.025	5363584	2	0.760322
JHI_Hv50k_2016_370632	6H	4.9	6017132	1	-0.689324
JHI_Hv50k_2016_371326	6H	6.4	7031681	1	-0.504294
JHI_Hv50k_2016_371420	6H	8.6	7117414	14	-0.769459
JHI_Hv50k_2016_371794	6H	9.2	7901228	27	-0.667048
JHI_Hv50k_2016_372853	6H	11.2	9325976	1	-0.457418
JHI_Hv50k_2016_372959	6H	11.1	9846359	2	-0.778003
JHI_Hv50k_2016_372973	6H	11.1	9850825	1	-1.04545
JHI_Hv50k_2016_373443	6H	12.4	11592608	5	-0.571678
JHI_Hv50k_2016_373479	6H	12.4	11919702	1	-0.29732
JHI_Hv50k_2016_373750	6H	14.55	12283507	1	-0.370205
JHI_Hv50k_2016_374104	6H	14.55	12658639	1	0.452625
JHI_Hv50k_2016_374115	6H	14.55	12661322	1	-0.482833
JHI_Hv50k_2016_374189	6H	14.55	13021804	3	-0.536075
SCRI_RS_139715	6H	15.6	13040365	3	-0.313497
JHI_Hv50k_2016_374265	6H	14.75	13136360	1	1.74641
JHI_Hv50k_2016_374660	6H	15.65	13518888	19	0.544176
JHI_Hv50k_2016_374699	6H	15.65	13523619	1	-0.921235
JHI_Hv50k_2016_374701	6H	7.6	13523750	7	-0.484858
JHI_Hv50k_2016_374863	6H	7.6	13764910	1	-1.84993
JHI_Hv50k_2016_374972	6H	6.75	13933810	1	0.464005
JHI_Hv50k_2016_375273	6H	16.65	14329065	2	0.640939
BOPA2_12_30842	6H	13.5	14332107	3	0.495487
JHI_Hv50k_2016_375436	6H	14	14499794	2	0.769733
JHI_Hv50k_2016_376157	6H	12.75	15546212	5	-0.973293
JHI_Hv50k_2016_376446	6H	24.5	15996143	1	0.374482
JHI_Hv50k_2016_377268	6H	24.55	16481017	1	-0.516226
JHI_Hv50k_2016_377385	6H	26.45	16630915	1	0.548389
JHI_Hv50k_2016_377405	6H	26.45	16632346	1	1.37489
JHI_Hv50k_2016_377672	6H	24.25	16878353	1	0.581713
JHI_Hv50k_2016_377710	6H	24.25	16894258	1	-0.445589
SCRI_RS_138556	6H	24.5	16986958	3	-0.570086
JHI_Hv50k_2016_377757	6H	24.25	17024109	1	-0.844013
JHI_Hv50k_2016_377799	6H	24.5	17168646	1	-0.305487
JHI_Hv50k_2016_377929	6H	24.5	17552594	1	-0.368975
SCRI_RS_154426	6H	24.8	17569899	1	-0.641894
JHI_Hv50k_2016_377958	6H	24.5	17639059	1	-0.4394
JHI_Hv50k_2016_377967	6H	24.5	17641459	33	-0.503153
JHI_Hv50k_2016_377971	6H	24.5	17642189	3	-0.466742
JHI_Hv50k_2016_378036	6H	26.5	18484902	44	-0.423853
JHI_Hv50k_2016_378176	6H	28.4	18911246	69	-1.45368
JHI_Hv50k_2016_378295	6H	28.4	19249349	1	-0.328264
JHI_Hv50k_2016_378554	6H	30.25	19617884	1	0.354229
JHI_Hv50k_2016_378575	6H	30.25	19619663	2	-0.51901
JHI_Hv50k_2016_378857	6H	30.25	20960086	1	-0.562611
BOPA1_4611_178	6H	32.2	21816820	1	-1.18542
JHI_Hv50k_2016_379484	6H	30.4	24080685	1	0.389195
JHI_Hv50k_2016_379891	6H	35.1	25149018	1	0.997487
JHI_Hv50k_2016_380021	6H	35.1	25311621	2	-1.07875
JHI_Hv50k_2016_381083	6H	40.85	30198917	1	0.499926
BOPA1_5984_132	6H	43.8	32779729	1	1.67033
JHI_Hv50k_2016_382629	6H	44.1	34583554	1	-0.299963
JHI_Hv50k_2016_382901	6H	44.1	35333044	3	-1.43191
JHI_Hv50k_2016_386024	6H	49.1	47516395	1	-0.753467
BOPA2_12_30782	6H	50.6	92409121	1	0.242235
SCRI_RS_131647	6H	52.9	122910720	2	0.299895
SCRI_RS_170058	6H	52.5	123873661	3	0.382901
SCRI_RS_211856	6H	6.4	132146132	1	0.458913
BOPA1_4258_1498	6H	52.9	132308055	1	0.636729
BOPA2_12_10497	6H	52.9	133927894	1	0.624211
JHI_Hv50k_2016_392424	6H	53.3	149860980	2	0.259868
SCRI_RS_130732	6H	53.3	150491089	2	0.283308
JHI_Hv50k_2016_392622	6H	53.55	151880061	1	0.54706
SCRI_RS_195226	6H	53.5	154903405	7	0.295429
JHI_Hv50k_2016_393393	6H	54.4	174398250	1	0.243239
BOPA1_4488_514	6H	54.9	181329589	1	0.226053
JHI_Hv50k_2016_394170	6H	57.55	196098971	1	0.283245
SCRI_RS_161533	6H	54.9	247624600	1	-0.700078
SCRI_RS_142767	6H	55	342871305	1	0.364222
JHI_Hv50k_2016_397822	6H	55.25	346461272	5	0.395075
JHI_Hv50k_2016_398395	6H	55.225	355027322	4	0.256918
JHI_Hv50k_2016_398496	6H	55.45	356679311	1	0.282686
JHI_Hv50k_2016_400866	6H	55.7	380796167	5	0.913971
JHI_Hv50k_2016_400875	6H	55.7	381030642	11	0.572262
JHI_Hv50k_2016_402337	6H	57.65	396144552	1	-0.355825
SCRI_RS_4697	6H	59.4	411796257	1	-0.6822
JHI_Hv50k_2016_404600	6H	59.425	417073135	2	0.335497
JHI_Hv50k_2016_404715	6H	59.625	417828955	1	0.89469
SCRI_RS_168964	6H	60.6	432107382	1	0.331502
BOPA2_12_11386	6H	60.6	437328632	2	0.347088
SCRI_RS_125526	6H	60.6	460615165	2	0.279261
JHI_Hv50k_2016_407207	6H	55.6	461079345	2	0.320358
JHI_Hv50k_2016_407341	6H	59.4	462119913	1	0.841499
JHI_Hv50k_2016_407468	6H	59.4	463684703	2	0.322787
JHI_Hv50k_2016_407560	6H	62.7	465215478	3	0.343597
JHI_Hv50k_2016_407642	6H	63.1	465689195	1	0.230632
JHI_Hv50k_2016_407709	6H	63.1	466725306	2	0.356581
JHI_Hv50k_2016_407957	6H	63.5	471244932	1	-0.407401
JHI_Hv50k_2016_408079	6H	63.5	471746995	1	-0.448746
SCRI_RS_236457	6H	65.7	481013564	2	0.34115
JHI_Hv50k_2016_409581	6H	65.9	486631541	1	0.36519
JHI_Hv50k_2016_409911	6H	66.1	488887162	1	0.255163
JHI_Hv50k_2016_410871	6H	67.2	499359456	1	0.742435
SCRI_RS_157316	6H	67.6	499930243	9	0.51765
JHI_Hv50k_2016_411016	6H	67.75	500707948	1	0.281761
SCRI_RS_140155	6H	67.9	500735756	1	0.384329
JHI_Hv50k_2016_411171	6H	68.05	501893905	4	0.342952
JHI_Hv50k_2016_411580	6H	67.7	503922081	1	0.317125
BOPA2_12_30939	6H	69.3	512160253	2	0.312598
JHI_Hv50k_2016_415318	6H	77.1	531690976	1	0.629806
JHI_Hv50k_2016_415668	6H	78.25	533877840	4	0.837514
JHI_Hv50k_2016_415738	6H	78.25	534446587	3	-0.493238
JHI_Hv50k_2016_415907	6H	78.25	535128122	1	-0.457622
SCRI_RS_177093	6H	78.4	535401923	1	-0.45671
JHI_Hv50k_2016_417229	6H	85.75	541831843	2	-0.255181
JHI_Hv50k_2016_417269	6H	85.8	542048046	2	-0.404721
JHI_Hv50k_2016_417453	6H	87.825	542479325	1	-0.280818
JHI_Hv50k_2016_417575	6H	87.825	543532083	1	-0.322934
JHI_Hv50k_2016_418315	6H	88.625	545698891	1	-0.530188
JHI_Hv50k_2016_418476	6H	88.6	545761433	2	-0.553818
BOPA1_578_587	6H	88.6	545781074	4	-0.273637
SCRI_RS_175469	6H	88.9	546109653	2	-0.319
JHI_Hv50k_2016_418817	6H	90.3	546756413	1	0.513749
SCRI_RS_235665	6H	91.7	547091616	1	-0.32696
JHI_Hv50k_2016_419085	6H	90	547256507	1	-0.519131
JHI_Hv50k_2016_420762	6H	95.3	552246842	5	-0.527459
SCRI_RS_158871	6H	95.6	553211304	2	-0.348067
JHI_Hv50k_2016_421133	6H	98	553211422	19	-0.494397
JHI_Hv50k_2016_421146	6H	98	553264724	3	-0.386192
JHI_Hv50k_2016_421152	6H	98	553265930	2	-0.364364
JHI_Hv50k_2016_421298	6H	98	553922774	3	-0.304599
JHI_Hv50k_2016_421341	6H	98	554170437	6	-0.811137
SCRI_RS_223732	6H	100.7	554913615	4	-0.683755
JHI_Hv50k_2016_422527	6H	100.4	557892687	1	-0.654531
JHI_Hv50k_2016_422623	6H	100.4	558059404	1	-0.583622
JHI_Hv50k_2016_422955	6H	100.7	559351392	1	1.26841
BOPA1_10687_540	6H	100.8	560045477	1	-0.644268
JHI_Hv50k_2016_423666	6H	101.7	561253337	1	-0.35053
JHI_Hv50k_2016_423895	6H	103.3	561641532	1	-0.352001
JHI_Hv50k_2016_424282	6H	103.3	562812671	1	0.605826
JHI_Hv50k_2016_424307	6H	105.6	562815874	1	1.29823
JHI_Hv50k_2016_424556	6H	104.3	563362126	4	0.495672
SCRI_RS_347	6H	113.2	571365289	2	-0.594445
JHI_Hv50k_2016_427532	6H	113.2	571410855	3	-0.915029
JHI_Hv50k_2016_428308	6H	110.1	572800892	1	-0.257583
JHI_Hv50k_2016_429110	6H	116.95	575071066	1	-1.13752
JHI_Hv50k_2016_434908	7H	0.2	86515	1	0.497623
JHI_Hv50k_2016_437077	7H	1.5	2104642	1	-0.349243
JHI_Hv50k_2016_437689	7H	0.4	2527977	1	-0.318493
JHI_Hv50k_2016_438177	7H	1.05	2954250	1	0.390261
JHI_Hv50k_2016_440535	7H	1.7	4897164	3	-1.13663
JHI_Hv50k_2016_441775	7H	1.7	5920711	1	-0.496558
JHI_Hv50k_2016_443455	7H	2.5	8000663	1	1.19129
JHI_Hv50k_2016_444783	7H	3.3	9411745	1	0.357011
JHI_Hv50k_2016_446128	7H	2.5	10552870	1	0.928697
JHI_Hv50k_2016_446724	7H	6.75	10855632	1	0.593105
JHI_Hv50k_2016_447234	7H	9.775	11312012	3	0.645128
JHI_Hv50k_2016_447658	7H	10.05	12454183	3	0.617496
JHI_Hv50k_2016_448458	7H	11.425	13263807	2	1.43005
JHI_Hv50k_2016_448891	7H	11.425	13541623	1	0.613582
JHI_Hv50k_2016_449397	7H	12.85	14147187	1	0.500376
JHI_Hv50k_2016_449398	7H	12.85	14147332	2	0.564959
JHI_Hv50k_2016_449646	7H	13.15	14580612	1	-0.534441
SCRI_RS_139563	7H	13.3	15857316	3	0.378299
JHI_Hv50k_2016_451806	7H	15.9	18518901	2	0.522134
JHI_Hv50k_2016_452550	7H	17.55	19918528	1	0.770205
JHI_Hv50k_2016_452659	7H	17.8	20074487	1	0.359744
SCRI_RS_179528	7H	21	23277506	2	-1.04853
JHI_Hv50k_2016_453022	7H	21.2	23793846	1	0.420682
JHI_Hv50k_2016_453875	7H	23.4	25761936	1	0.331356
JHI_Hv50k_2016_454253	7H	23.55	26737545	1	0.317389
JHI_Hv50k_2016_454263	7H	23.55	26738361	1	0.569143
JHI_Hv50k_2016_454376	7H	23.9	26922678	1	0.374315
JHI_Hv50k_2016_454777	7H	25	27551778	1	0.460873
BOPA2_12_11508	7H	24.15	27772383	1	1.37839
JHI_Hv50k_2016_455618	7H	25.025	29230470	1	0.370545
SCRI_RS_203776	7H	24.2	29233950	1	0.245949
JHI_Hv50k_2016_455971	7H	27.6	30200373	1	0.225705
JHI_Hv50k_2016_456656	7H	26.725	31281057	5	0.716775
SCRI_RS_193769	7H	27.6	31379736	1	-0.463453
JHI_Hv50k_2016_456991	7H	26.725	31381217	6	-0.460436
JHI_Hv50k_2016_457420	7H	28.8	32003646	2	-0.375228
JHI_Hv50k_2016_459461	7H	26.5	37803573	4	1.40939
JHI_Hv50k_2016_459616	7H	32.15	38487060	11	0.436185
JHI_Hv50k_2016_459621	7H	32.15	38487377	44	0.466771
JHI_Hv50k_2016_460024	7H	34.25	40734542	3	0.474382
JHI_Hv50k_2016_460575	7H	38.2	42408475	5	-0.38574
JHI_Hv50k_2016_460614	7H	38.2	42684996	2	-0.436529
JHI_Hv50k_2016_460630	7H	38.2	42687667	1	-0.361442
JHI_Hv50k_2016_461280	7H	40.4	47036387	1	-0.375613
JHI_Hv50k_2016_461918	7H	42.9	49715515	2	-0.81472
JHI_Hv50k_2016_463470	7H	45.2	52614549	3	-1.20247
JHI_Hv50k_2016_464148	7H	47.85	54997128	3	-0.372129
JHI_Hv50k_2016_464828	7H	48.15	58178876	1	-0.351674
JHI_Hv50k_2016_464848	7H	48.15	58411870	2	-0.317099
JHI_Hv50k_2016_466873	7H	52.3	65343817	1	0.63834
JHI_Hv50k_2016_467795	7H	58.25	68877035	1	0.320401
JHI_Hv50k_2016_467923	7H	58.25	69507174	1	-0.624519
BOPA2_12_11492	7H	67.8	121490641	3	-0.594134
JHI_Hv50k_2016_474476	7H	67.8	123468556	7	-0.366413
BOPA2_12_30344	7H	69.3	180474019	1	-0.306913
JHI_Hv50k_2016_476012	7H	70.2	226516816	1	0.456288
JHI_Hv50k_2016_476359	7H	70.2	228014053	3	-0.403497
JHI_Hv50k_2016_477122	7H	70.45	237170381	1	-0.641731
JHI_Hv50k_2016_477941	7H	70.7	254474542	3	-0.612338
JHI_Hv50k_2016_478027	7H	70.7	255553048	1	-0.767393
JHI_Hv50k_2016_478994	7H	70.55	277154021	3	-1.23137
SCRI_RS_140553	7H	68.1	323685790	1	-0.356681
SCRI_RS_102957	7H	70.7	346194868	1	-0.283975
JHI_Hv50k_2016_485103	7H	71.1	427038848	2	-0.382079
BOPA2_12_11146	7H	71.1	430314726	2	-0.374197
JHI_Hv50k_2016_485945	7H	71.1	436648771	2	-0.389697
JHI_Hv50k_2016_486204	7H	72.75	440066143	1	-0.256792
SCRI_RS_153388	7H	71.2	443397467	1	-0.238786
JHI_Hv50k_2016_486683	7H	71.325	445819066	2	-0.328106
JHI_Hv50k_2016_486859	7H	71.325	448908716	1	-0.231933
JHI_Hv50k_2016_487146	7H	72.5	453530880	1	-0.404301
JHI_Hv50k_2016_487205	7H	72.5	454749690	8	-0.385558
BOPA2_12_30213	7H	73.6	460735532	1	-0.4285
JHI_Hv50k_2016_487412	7H	72.5	462879245	1	-0.57676
BOPA2_12_31513	7H	74.3	475182581	3	-0.312599
JHI_Hv50k_2016_487813	7H	74.35	492009434	1	-0.335791
JHI_Hv50k_2016_487872	7H	72.75	493322191	1	-0.385251
JHI_Hv50k_2016_488066	7H	74.5	497341243	7	-0.333832
JHI_Hv50k_2016_488071	7H	74.5	497342592	1	0.385917
JHI_Hv50k_2016_488626	7H	75.9	503331378	1	-0.331056
BOPA2_12_11529	7H	77	508668950	2	-2.20221
JHI_Hv50k_2016_489054	7H	72.9	512598388	1	-0.643175
JHI_Hv50k_2016_489057	7H	72.9	512602088	2	-0.509383
JHI_Hv50k_2016_489163	7H	72.9	515357671	1	-0.608983
JHI_Hv50k_2016_489168	7H	72.9	515381616	1	0.42905
JHI_Hv50k_2016_489177	7H	72.9	515385237	1	-0.752235
JHI_Hv50k_2016_489228	7H	72.9	515904183	2	1.01919
JHI_Hv50k_2016_489288	7H	72.9	516660374	10	-0.631417
JHI_Hv50k_2016_489432	7H	73.65	517091581	1	0.325176
JHI_Hv50k_2016_489461	7H	73.65	517556754	6	-0.373555
JHI_Hv50k_2016_489540	7H	76.6	517977728	1	0.550796
JHI_Hv50k_2016_489588	7H	76.6	518604674	2	0.823459
JHI_Hv50k_2016_490087	7H	76.85	522494441	1	-1.12925
JHI_Hv50k_2016_490114	7H	76.85	522662927	1	-0.506317
JHI_Hv50k_2016_490232	7H	76.8	523658843	1	-0.601161
JHI_Hv50k_2016_490393	7H	77.15	525096052	3	-0.358758
JHI_Hv50k_2016_490564	7H	77.15	527476895	8	-0.321256
SCRI_RS_124478	7H	77.4	535375571	1	-0.432613
JHI_Hv50k_2016_491131	7H	77.4	537361086	1	-0.769094
JHI_Hv50k_2016_491148	7H	77.4	537881567	1	-0.309626
JHI_Hv50k_2016_491175	7H	77.7	537952159	1	-0.40765
JHI_Hv50k_2016_491200	7H	77.7	537973798	1	-0.392287
JHI_Hv50k_2016_491439	7H	78.075	546371328	1	-0.256036
BOPA2_12_20685	7H	78.05	549645656	2	-2.03011
JHI_Hv50k_2016_492836	7H	89.5	590487454	4	-0.615461
JHI_Hv50k_2016_492945	7H	89.5	590879929	1	-0.305616
JHI_Hv50k_2016_493417	7H	90.7	592633933	1	-0.951258
JHI_Hv50k_2016_493908	7H	92	594924628	2	-0.643928
JHI_Hv50k_2016_493980	7H	91.9	595624917	13	-0.940405
JHI_Hv50k_2016_494099	7H	95.6	598364959	1	0.463298
JHI_Hv50k_2016_494520	7H	97.25	599466378	1	1.01307
JHI_Hv50k_2016_495463	7H	99.7	602207079	1	-0.54429
JHI_Hv50k_2016_496653	7H	97.8	604845339	1	1.78448
JHI_Hv50k_2016_496874	7H	93.35	604908790	2	0.840794
JHI_Hv50k_2016_497115	7H	98.5	606867865	1	0.482974
JHI_Hv50k_2016_497143	7H	98.5	606964261	29	-0.797206
JHI_Hv50k_2016_497225	7H	98.5	607554135	1	0.27977
JHI_Hv50k_2016_497252	7H	99.95	607667901	2	-0.849447
JHI_Hv50k_2016_498181	7H	102.65	611106760	6	0.465715
JHI_Hv50k_2016_498283	7H	103.5	611187127	1	0.654641
JHI_Hv50k_2016_498292	7H	103.5	611187812	1	0.400666
JHI_Hv50k_2016_498372	7H	104.15	611214628	2	1.38075
JHI_Hv50k_2016_498749	7H	105.6	612589074	1	-0.66472
JHI_Hv50k_2016_499157	7H	105.6	614237206	1	-0.570275
JHI_Hv50k_2016_500141	7H	107.6	617099533	1	0.469862
JHI_Hv50k_2016_500452	7H	108.1	617446781	2	-0.538288
JHI_Hv50k_2016_500871	7H	108.1	619231926	1	-0.448034
SCRI_RS_154545	7H	108.1	619997051	4	-0.533298
JHI_Hv50k_2016_501544	7H	116.1	621384637	1	-0.700704
JHI_Hv50k_2016_501854	7H	116.1	622412911	1	-0.553219
JHI_Hv50k_2016_502003	7H	116.1	622858293	1	0.582844
JHI_Hv50k_2016_502660	7H	116.1	623415884	11	-0.621098
JHI_Hv50k_2016_503119	7H	116.1	623700158	1	0.626721
JHI_Hv50k_2016_503285	7H	116.1	623960855	19	1.52309
JHI_Hv50k_2016_503348	7H	116.1	624190899	1	0.589432
JHI_Hv50k_2016_503391	7H	111.25	624196645	61	-1.85619
JHI_Hv50k_2016_503418	7H	111.25	624289703	1	-0.43254
JHI_Hv50k_2016_503432	7H	111.25	624290616	8	0.996611
BOPA1_5796_1189	7H	116.1	624767612	1	1.69441
JHI_Hv50k_2016_503618	7H	111.25	624790860	3	0.50331
JHI_Hv50k_2016_503734	7H	118.45	625083990	8	-0.792955
SCRI_RS_154664	7H	116.1	625237431	15	-1.28275
JHI_Hv50k_2016_504023	7H	116.1	625746408	1	0.567056
JHI_Hv50k_2016_504036	7H	116.1	625764183	1	-2.46644
JHI_Hv50k_2016_504479	7H	116.1	626310254	3	1.71568
JHI_Hv50k_2016_504504	7H	116.1	626339475	1	-0.601683
JHI_Hv50k_2016_505018	7H	119.05	627091866	34	-0.801383
JHI_Hv50k_2016_505143	7H	119.05	627347824	1	-0.40728
JHI_Hv50k_2016_505487	7H	122.55	628173016	12	-1.00585
JHI_Hv50k_2016_505562	7H	122.55	628261237	6	-0.944015
JHI_Hv50k_2016_505790	7H	120.1	628807305	1	0.426646
JHI_Hv50k_2016_506532	7H	120.8	631018822	2	1.63663
JHI_Hv50k_2016_508018	7H	124.35	635323087	1	-0.427659
JHI_Hv50k_2016_508093	7H	124.35	635424274	4	-0.535616
JHI_Hv50k_2016_508161	7H	124.35	635598806	1	0.337169
JHI_Hv50k_2016_508965	7H	125.3	637007772	1	-0.57204
JHI_Hv50k_2016_509857	7H	126.3	638455136	2	-1.04242
JHI_Hv50k_2016_509895	7H	126.3	638478618	9	-0.830462
JHI_Hv50k_2016_510027	7H	126.3	638569777	1	-0.512927
JHI_Hv50k_2016_511040	7H	127.425	639943648	3	-0.379354
JHI_Hv50k_2016_511832	7H	130.975	641092474	1	-0.884398
JHI_Hv50k_2016_512037	7H	130.975	641428158	1	-0.317611
JHI_Hv50k_2016_512497	7H	130.2	642028895	1	1.62262
JHI_Hv50k_2016_512560	7H	130.25	642082207	1	0.39492
SCRI_RS_223076	7H	129.7	642424471	3	-0.867002
JHI_Hv50k_2016_512976	7H	130.55	642644899	1	-0.928195
JHI_Hv50k_2016_513000	7H	131.2	642657653	20	-0.398317
JHI_Hv50k_2016_513099	7H	131.2	642670653	1	-0.434909
JHI_Hv50k_2016_513135	7H	131.2	642856628	1	-0.365826
JHI_Hv50k_2016_513231	7H	131.2	643845158	1	0.624609
JHI_Hv50k_2016_513300	7H	131.5	644236403	1	-0.449337
JHI_Hv50k_2016_513367	7H	131.5	644457002	1	0.495642
JHI_Hv50k_2016_513459	7H	131.5	644484006	3	-0.601013
JHI_Hv50k_2016_513533	7H	131.5	644637434	1	0.635454
JHI_Hv50k_2016_513569	7H	131.65	644658252	1	-0.496834
JHI_Hv50k_2016_514222	7H	132.6	645823654	1	0.364309
JHI_Hv50k_2016_514239	7H	132.6	645919202	15	-0.64503
SCRI_RS_86194	7H	132.6	646004748	1	-0.423497
JHI_Hv50k_2016_515352	7H	134.2	647663772	1	0.968818
JHI_Hv50k_2016_515385	7H	134.2	647714802	1	0.962603
JHI_Hv50k_2016_516304	7H	132.8	649063139	2	-0.375705
JHI_Hv50k_2016_516576	7H	132.8	649470371	1	0.386431
JHI_Hv50k_2016_516708	7H	134.35	649937018	1	0.407562
SCRI_RS_219515	7H	137	651220144	9	-0.520613
JHI_Hv50k_2016_517373	7H	140.4	651766617	3	-0.408875
JHI_Hv50k_2016_517476	7H	140.4	652201479	1	-0.572192
JHI_Hv50k_2016_517580	7H	140.4	652764553	10	-0.444295
SCRI_RS_6252	7H	140.4	652868319	3	-0.457349
JHI_Hv50k_2016_517946	7H	140.65	653227173	1	0.324544
SCRI_RS_193505	7H	140.6	653257442	1	-0.251966
JHI_Hv50k_2016_518356	7H	140.7	653669876	16	-0.360042
JHI_Hv50k_2016_518458	7H	140.9	654080721	2	-0.323074
JHI_Hv50k_2016_519577	7H	140.55	656328731	25	-0.582582
JHI_Hv50k_2016_519672	7H	140.7	656937146	1	0.44845
BOPA1_5251_184	unk		unk	1	0.373882
SCRI_RS_122216	unk		unk	1	0.360302
SCRI_RS_152172	unk		unk	1	0.947207
SCRI_RS_180889	unk		unk	1	0.835094
SCRI_RS_189606	unk		unk	1	0.225965
a) Chromosome and physical positioin in bp taken from Bayer et al. (2017)
b) Genetic position in centiMorgan derived from flanking markers based on the barley Infinium iSelect 9k chip (Maurer et al. 2015)
c) Detection rate in 100 cross-validation runs
d) Mean GWAS_effect (i.e. absolute difference between homozygous wild allele and homozygous cultivated allele) in respective scoring unit
Peak markers of major QTL (DR >30) are indicated in red.
