# Supplementary material for: Identification of QTLs conferring resistance to scald (Rhynchosporium commune) in the barley nested association mapping population HEB-25
Source: BMC Genomics. 2020 Nov 27;21:837. doi: 10.1186/s12864-020-07258-7 (PMC7694317; doi:10.1186/s12864-020-07258-7)
Supplement: Supplementary file 5 — Additional file 5: Table S4: Family-specific effects of eight major scald QTL defined in GWAS. [file 12864_2020_7258_MOESM5_ESM.xlsx]

## Sheet: Table S4
Additional file 5: Table S4: Family-specific effects of eight major scald QTL defined in GWAS.
QTL	Chra)	cMb)	bpa)	Peak marker	F01c)	F02	F03	F04	F05	F06	F07	F08	F09	F10	F11	F12	F13	F14	F15	F16	F17	F18	F19	F20	F21	F22	F23	F24	F25
QRs.1H	1H	43.15	38549052	BOPA2_12_11266	0	-0.156403	-0.238019	-0.0899545	-0.215185	-0.113017	-0.158653	-0.416472	-0.23021	-0.247539	-0.472296	-0.150172	-0.204484	-0.347703	-0.138672	-0.341921	-0.131411	-0.119186	-0.45632	-0.0883657	-0.129915	-0.129915	-0.167733	-0.299852	-0.575161
QRs.2H	2H	9.2	15507257	JHI_Hv50k_2016_67600	-0.0258483	0.180431	0.183577	0.377991	-2.21714	-0.639115	0.306484	0.386232	-0.1525	0.0735661	0.205554	0.247139	0.0868716	0.0317162	0.34076	0.280925	0.0256462	0.0352822	0.284587	0.194795	0.272159	0.267697	0.159553	0.272059	0.090406
QRs.3H	3H	50.65	481480921	JHI_Hv50k_2016_182720	0.00625778	-2.1075	0.399856	-2.01104	-1.79786	-1.89307	-1.44242	-1.73932	-1.72287	-0.106463	-1.50047	-1.57011	-0.227529	-1.46775	-1.44509	-1.06156	-0.865479	-1.9858	-0.19493	-1.91246	-2.14714	-1.79876	0.539502	-0.283769	-1.49857
QRs.4H	4H	113.4	646906186	JHI_Hv50k_2016_276923	-0.0359405	-0.118763	-0.606326	-0.0544157	-0.138223	-0.120638	-0.0614826	-0.10773	-0.104012	-0.0567482	-0.019143	-0.614885	-0.0245592	-0.126459	-0.0972863	-0.0826413	-0.0741828	-0.0729951	-0.0696237	-0.0802093	-0.0839451	-0.065968	-0.623137	-0.0390724	-0.620951
QRs.5H	5H	96.975	563938261	JHI_Hv50k_2016_321241	-0.217522	-0.156911	-0.765345	-0.083476	-0.513275	-0.27053	-0.165719	-0.256351	-0.347032	-0.806614	-0.362807	-0.754217	-0.111339	-0.790541	-0.135783	-0.0288046	0.012969	-0.464415	-0.193018	-0.43907	-0.0569375	-0.24772	-0.55663	-0.169421	-0.0914425
QRs.6H	6H	28.4	18911246	JHI_Hv50k_2016_378176	-0.273433	-0.0785293	-0.390784	-1.27463	-0.273433	-0.216458	-1.37995	-0.375456	-0.305533	-0.387863	-0.274654	-0.411299	-0.272824	-0.38349	-0.0439364	-0.353832	-0.0670071	-0.125506	-0.89303	-0.372534	-0.42673	-0.42673	-0.396156	-0.249763	-0.373048
QRs.7H-1	7H	32.15	38487377	JHI_Hv50k_2016_459621	0.0895837	-0.0167299	-0.072833	-0.0987397	0.297485	0.252256	-0.000414725	0.00469823	0.488456	0.00655352	0.368991	-0.0846458	0.370969	-0.0630336	0.376251	0.427147	0.137298	0.261167	0.216283	0.132849	0.0416527	0.0416527	0.102056	0.316611	0.357173
QRs.7H-2	7H	111.25	624196645	JHI_Hv50k_2016_503391	0.178153	-0.272974	0.00963976	0.0245633	-0.30644	-0.102905	-0.0486725	0.0381207	-1.65405	-0.784349	-1.04729	0.0477324	-0.0916883	0.00201928	-0.0109588	-0.124318	-0.0698888	-0.0159213	-0.346865	-0.33692	0.0492512	0.0492512	0.010633	-0.159627	-0.048656
				∑d)	-0.278749	-2.72738	-1.48023	-3.2097	-5.16407	-3.10348	-2.95083	-2.46628	-4.02775	-2.30946	-3.10211	-3.29046	-0.474582	-3.14524	-1.15472	-1.285	-1.03206	-2.48737	-1.65292	-2.90191	-2.48161	-2.31049	-0.931911	-0.612835	-2.76025
a) Chromosome and physical positioin in bp taken from Bayer et al. (2017)
b) Genetic position in centiMorgan derived from flanking markers based on the barley Infinium iSelect 9k chip (Maurer et al. 2015)
c) Family-specific QTL effects based on cumulation method (Maurer et al. 2017), representing the absolute difference between homozygous wild allele and homozygous cultivated allele) in respective scoring unit
d) Donor effect derived from accumulating QTL effects
