# Supplementary material for: Identification of QTLs conferring resistance to scald (Rhynchosporium commune) in the barley nested association mapping population HEB-25
Source: BMC Genomics. 2020 Nov 27;21:837. doi: 10.1186/s12864-020-07258-7 (PMC7694317; doi:10.1186/s12864-020-07258-7)
Supplement: Supplementary file 6 — Additional file 6: Table S5: Summary of reported scald resistance genes and QTLs. [file 12864_2020_7258_MOESM6_ESM.xlsx]

## Sheet: Table S5
Additional file 6: Table S5: Summary of reported scald resistance genes and QTLs.
Gene/QTL	Chr	Marker	Range [cM]	Population	Parent 1	Parent 2	Candidate gene	Reference
Rrs14	1H	12_10420 - 11_20371	0-23				-	Looseley et al 2018 [1]
QSc.YeFr-1H	1H	Bmac0213	29-32	DH	Yerong	Franklin	-	Li and Zhou 2011 [2]
Rrs-1H-1-4	1H	Bmac0144.1 - Bmac0213	0-20	RIL	OUH602 (spontaneum)	Harrington	-	Yun et al 2005 [3]
Qsc-1H	1H	S1H_463825184*	-	GWAS	-	-	HORVU1Hr1G064900	Daba et al 2019 [4]
	1H			DH	Blenheim	E224/3	-	Thomas et al 1995 [5]
Rrs17	2H	11_21377 - 12_31284	8.5-15.6					Looseley et al 2018 [1]
QH1	2H	SCRI_RS_185319	16.6-21.8	GWAS	-	-	-	Looseley et al 2018 [1]
QTL_2HIxT	2H	GemS13	17-28	DH	Igri	Triton	Rrs15CI8288	Wagner et al 2008 [6]
QA1	2H	SCRI_RS_155957	18.6-21.3	GWAS	-	-	Rrs15b	Looseley et al 2018 [1]
	2H	11_1175	30.3-33.4	DH	SBCC145	Beatrix	-	Hofmann et al 2013 [7]
QTLSp-2H-2015	2H	bPb-4523	31.3	DH	Yerong	Franklin		Zhang et al 2019 [8]
QTLSp-2H-2016	2H	bPb-4523	31.3	DH	Yerong	Franklin		Zhang et al 2019 [8]
	2H	AFLP	32-42	DH	Ingrid	CI668		Gronnerod et al 2002 [9]
	2H	11_1159	35.1-37.5	DH	SBCC154	Beatrix	-	Hofmann et al 2013 [7]
QRh.S42-2H.a	2H	GBM1052	42-42	BC2DH	Scarlett	ISR42-8	Ppd-H1	von Korff et al 2005 [10]
Qsc2H-Seebe	2H	chr2H_543448499 - chr2H_543512242	53.4-54.2	RIL	Seebe	Shyri	HORVU2Hr1G075420	Zantinge et al 2019 [11]
RS7a	2H	HVM54	54-64	DH	Tadmor	WI2291		Sayed et al 2004 [12]
QH2	2H	SCRI_RS_137263	82.3	GWAS	-	-	-	Looseley et al 2018 [1]
	2H	11_10072 - 11_10085	124.7-130.9	DH	Saffron	Retriever		Looseley et al 2015 [13]
QSc.TxFr-2H	2H	-	130-130	DH	TX9425	Franklin	-	Li and Zhou 2011 [2]
QA2	2H	SCRI_RS_138045	133.3-136.8	GWAS	-	-	-	Looseley et al 2018 [1]
	2H	GBS	163.2-169.7	GWAS	-	-	-	Daba 2015 [14]
	2H	iSelect	148	GWAS	-	-	-	Gawenda et al 2015 [15]
Qsc-2H.1	2H	S2H_17119588*		GWAS	-	-	HORVU2Hr1G008300	Daba et al 2019 [4]
Qsc-2H.2	2H	S2H_82979989*		GWAS	-	-	HORVU2Hr1G026060	Daba et al 2019 [4]
Qsc-2H.3	2H	S2H_176327027*		GWAS	-	-	HORVU2Hr1G038060	Daba et al 2019 [4]
Qsc-2H.4	2H	S2H_558184054*		GWAS	-	-	HORVU2Hr1G077120	Daba et al 2019 [4]
Qsc-2H.5	2H	S2H_689642229*		GWAS	-	-	HORVU2Hr1G100140	Daba et al 2019 [4]
	2H	11_0927 - 11_0127	179-180	DH	Cocktail	WB05-13		Looseley et al 2012 [16]
	2H	RFLP		DH	Igri	Danilo	-	Backes et al 1995 [17]
RS4	3H	HVLTPPB	0-12	DH	Tadmor	WI2291		Sayed et al 2004 [12]
	3H	Xbmag603	1.1	DH	ICARDA4	WI3140	Rrs1	Genger et al 2003 [18]
	3H	11_21027 - 11_20968	1.5-39.6	DH	Saffron	Retriever		Looseley et al 2015 [13]
	3H	Xbmag603	2.0	DH	Sultan	Sloop	Rrs1	Genger et al 2003 [18]
	3H	Xbmag603	4.9	DH	ICARDA9	WI3140	Rrs1	Genger et al 2003 [18]
	3H	Xbmag603	7.4	DH	ICARDA2	WI3140	Rrs1	Genger et al 2003 [18]
Rrs.B87	3H	Xbmag603		BC1F2	B87/14	Sloop	Rrs1	Wiliams et al 2001 [19]
	3H	Xwg178	10.5	DH	Sloop	Halcyon	Rrs1	Genger et al 2003 [18]
	3H	AFLP	12-28	DH	Ingrid	CI668		Gronnerod et al 2002 [9]
Rrs1BC240	3H	chr3H_498944660	21.1	RIL	Seebe	Shyri	HORVU3Hr1G065510	Zantinge et al 2019 [11]
QI1	3H	SCRI_RS_162639	30.6	GWAS	-	-	-	Looseley et al 2018 [1]
	3H	MWG680	38-44	DH	Ingrid	CI668		Gronnerod et al 2002 [9]
	3H	MWG680		DH	Igri	Triton		Graner and Tekautz 1995 [20]
	3H	HVM27	32-42	DH	Ingrid	CI668		Gronnerod et al 2002 [9]
qC147_3	3H	GBM1094 - STSagtc17	35.7-45.2	DH	CIho3515	Alexis		Coulter et al 2018 [21]
qC07_3	3H	GBM1094 - Bmag0112	35.7-50.0	DH	CIho3515	Alexis		Coulter et al 2018 [21]
qC174_3	3H	GBM1094 - GMS0116	35.7-57.7	DH	CIho3515	Alexis		Coulter et al 2018 [21]
QA3	3H	SCRI_RS_221644	47.2-59.6	GWAS	-	-	Rrs1	Looseley et al 2018 [1]
QH3	3H	11_10601	47.2-47.4	GWAS	-	-		Looseley et al 2018 [1]
Rrs1	3H	12_30609 - 11_11401	48.7-59.6					Looseley et al 2018 [1]
QSc.TxFr-3H	3H	Bmag136	51-51	DH	TX9425	Franklin	-	Li and Zhou 2011 [2]
QI2	3H	SCRI_RS_221644	53.5-61.1	GWAS	-	-	Rrs1	Looseley et al 2018 [1]
QSc.YeFr-3H	3H	Bmag0006	54-54	DH	Yerong	Franklin	-	Li and Zhou 2011 [2]
	3H	HVM15 - HvLTPPB	54	DH	Ingrid	CI11549		Patil et al 2003 [22]
QTL-WAIYerong-3H	3H	Bmag0006	54.1	DH	Yerong	Franklin	not Rrs1	Zhang et al 2019 [8]
QTLSP-3H-2016	3H	Bmag0006	54.1	DH	Yerong	Franklin	not Rrs1	Zhang et al 2019 [8]
QTLSP-3H-2017	3H	Bmag0006	54.1	DH	Yerong	Franklin	not Rrs1	Zhang et al 2019 [8]
QTLSR-3H-2016	3H	Bmag0006	54.1	DH	Yerong	Franklin	not Rrs1	Zhang et al 2019 [8]
QTLSR-3H-2017	3H	Bmag0006	54.1	DH	Yerong	Franklin	not Rrs1	Zhang et al 2019 [8]
RS6	3H	HVM62	50-62	DH	Tadmor	WI2291		Sayed et al 2004 [12]
QTL	3H	MWG680 - YLM	60.4-61.5	DH	Steudelli	Ingrid	Rrs1	Björnstad et al 2004 [23]
qSUK7_3	3H	1_1342 - 2_1129	61.9-66.6	DH	Steptoe	Morex	Rrs1	Coulter et al 2018 [21]
Rrs1Rh4	3H	chr3H_491085607 - 11_0315	63.2-65.6	RIL	Seebe	Shyri		Zantinge et al 2019 [11]
Rrsq1	3H	AFLP	64.1	RIL	L94	Vada	Rrs1	Shtaya and Martinez 2011 [24]
Rrsq1	3H	GBM1163	67-73	RIL	L94	Vada	Rrs1	Shtaya et al 2006 [25]
	3H	11_11401 - 11_10728	67.3-70.2	DH	Saffron	Retriever	Rrs1	Looseley et al 2015 [13]
	3H	11_0205	68.0-70.8	DH	SBCC145	Beatrix	Rrs1	Hofmann et al 2013 [7]
QTLSP-3H-2015	3H	bPb-7872	69.6	DH	Yerong	Franklin		Zhang et al 2019 [8]
QTLSR-3H-2015	3H	bPb-7872	69.6	DH	Yerong	Franklin		Zhang et al 2019 [8]
	3H	11_0205	70.0-72.1	DH	SBCC145	Beatrix	Rrs1	Hofmann et al 2013 [7]
	3H	MWG680 - agtc-17	71	DH	Ingrid	CI11549	Rrs1	Patil et al 2003 [22]
	3H	11_0010	72.0-73.1	DH	SBCC154	Beatrix	Rrs1	Hofmann et al 2013 [7]
	3H	GBS	74	GWAS	-	-	Rrs1	Daba 2015 [14]
QA4	3H	SCRI_RS_227898	75.3-75.8	GWAS	-	-	-	Looseley et al 2018 [1]
Rrs4	3H	11_20063 - 12_30090	85.4-96.3					Looseley et al 2018 [1]
	3H	11_0565 - 11_0581	87-100	DH	Cocktail	WB05-13	sdw1/denso	Looseley et al 2012 [16]
	3H	HVM36b - HVM60	93	DH	Ingrid	CI11549	Rrs4	Patil et al 2003 [22]
qS271_3	3H	2_0023 - 1_0253	93.2-111.4	DH	Steptoe	Morex		Coulter et al 2018 [21]
	3H	11_21381 - 11_11172	99.4-130.9	DH	Saffron	Retriever	sdw1/denso	Looseley et al 2015 [13]
Qryn3	3H	ABG004	102.3	DH	Alexis	Regatta	denso	Jensen et al 2002 [26]
QH4	3H	SCRI_RS_138723	102.2-123	GWAS	-	-	sdw1	Looseley et al 2018 [1]
QA5	3H	SCRI_RS_138723	112.2-118.7	GWAS	-	-	sdw1	Looseley et al 2018 [1]
sdw-1	3H	12_11338 - 12_30096	118.7-119.5					Looseley et al 2018 [1]
QTL	3H	MWG2040	124.8	DH	Harrington	TR306		Spaner et al 1998 [27]
QI3	3H	SCRI_RS_189322	148.8	GWAS	-	-	-	Looseley et al 2018 [1]
QRh.S42-3H.a	3H	HVM62	155-165	BC2DH	Scarlett	ISR42-8 (42)	denso/swd1	von Korff et al 2005 [10]
	3H	GBS	167.3	GWAS	-	-	-	Daba 2015 [14]
Qsc-3H	3H	S3H_683874813*		GWAS	-	-	HORVU3Hr1G111640	Daba et al 2019 [4]
QTL	3HL	Ebmac541		DH	Mundah	Keel		Cheong et al 2006 [28]
	3HL	SC10-65-H400		NIL	CI8162	Ingrid	Rh	Barua et al 1993 [29]
	3H	Wg178		DH	Sloop	Halcyon		Read et al 2003 [30]
	3H	P13/M57-3		DH	Sloop	Halcyon		Read et al 2003 [30]
	3H	Bcd22		DH	Sloop	Halcyon		Read et al 2003 [30]
	3H		(3Ha)	DH	Blenheim	E224/3	-	Thomas et al 1995 [5]
	3H		(3Hb)	DH	Blenheim	E224/3	-	Thomas et al 1995 [5]
	3H		(3Hc)	DH	Blenheim	E224/3	-	Thomas et al 1995 [5]
	3H	RFLP		DH	Igri	Danilo	-	Backes et al 1995 [17]
Rrs16	4H	12_31324 - 11_11136	0.7-19.6					Looseley et al 2018 [1]
QSc.VlWa.4H	4H	GBM1050	1942-11-01	DH	Vlamingh	WABAR2147	-	Wang et al 2014 [31]
QA6	4H	SCRI_RS_197394	14.3-14.3	GWAS	-	-	Rrs16	Looseley et al 2018 [1]
QI4	4H	SCRI_RS_7704	26.2-31.2	GWAS	-	-	-	Looseley et al 2018 [1]
QI5	4H	11_20289	48.7-52	GWAS	-	-	Rrs3	Looseley et al 2018 [1]
Rrs3	4H	12_11077 - 11_11513	50.8-65.7					Looseley et al 2018 [1]
	4H	11_1316	52.5-53.9	DH	SBCC145	Beatrix		Hofmann et al 2013 [7]
Qsc4H-Shyri	4H	chr4H_602628307 - chr4H_602628310	55.9	RIL	Seebe	Shyri	HORVU4Hr1G077060	Zantinge et al 2019 [11]
QRh.S42-4H.a	4H	GMS89	55-57	BC2DH	Scarlett	ISR42-8	-	von Korff et al 2005 [10]
Rrsq2	4H	EBmac0701	73-73	RIL	L94	Vada	mlo	Shtaya et al 2006 [25]
	4H	GBS	78.1-85.1	GWAS	-	-	-	Daba 2015 [14]
QTL	4H	MWG655C	115.8	DH	Harrington	TR306		Spaner et al 1998 [25]
	4H	GBS	116.7	GWAS	-	-	-	Daba 2015 [14]
Qryn4	4H		166.2	DH	Alexis	Regatta	sh, Hs	Jensen et al 2002 [26]
	4H	bPb-9304-bPb-14836	4HS	DH	Vlamingh	Buloke		Wallwork et al 2014 [32]
Rrs16Hb	4H	Xiac511	4HS	BC	Emir	A17/1		Pickering et al 2006 [33]
	4H		(4Ha)	DH	Blenheim	E224/3	-	Thomas et al 1995 [5]
Qsc5H-Shyri	5H	chr5H_1148267	36	RIL	Seebe	Shyri	-	Zantinge et al 2019 [11]
QI6	5H	SCRI_RS_204275	78.3	GWAS	-	-	-	Looseley et al 2018 [1]
QI7	5H	SCRI_RS_235443	96.8-96.9	GWAS	-	-	-	Looseley et al 2018 [1]
qSUK7_5	5H	1_1135 - 2_0265	113.0-135.7	DH	Steptoe	Morex		Coulter et al 2018 [21]
	5H	GBS	121.7	GWAS	-	-	-	Daba 2015 [14]
QTLSP-5H-2016	5H	bPb-0171	124.8	DH	Yerong	Franklin		Zhang et al 2019 [8]
	5H	11_1000 - 11_1516	145-145	DH	Cocktail	WB05-13		Looseley et al 2012 [16]
	5H	GBS	148.6-157.6	GWAS	-	-	-	Daba 2015 [14]
	5H	GBS	162.0-168.4	GWAS	-	-	-	Daba 2015 [14]
Qsc-5H.1	5H	S5H_206840180 - S5H_208150647*		GWAS	-	-	HORVU5Hr1G032130	Daba et al 2019 [4]
Qsc-5H.2	5H	S5H_232370882*		GWAS	-	-	-	Daba et al 2019 [4]
Qsc-5H.3	5H	S5H_587435242*		GWAS	-	-	HORVU5Hr1G090000	Daba et al 2019 [4]
	6H	AFLP	0-18	DH	Ingrid	CI668		Gronnerod et al 2002 [9]
QTL_6HPxV	6H	V171100	0-24	DH	Post	Vixen	Rrs13	Wagner et al 2008 [6]
qS271_6a	6H	2_0232 - 1_0023	0-24.4	DH	Steptoe	Morex		Coulter et al 2018 [21]
Qryn6	6H		0	DH	Alexis	Regatta		Jensen et al 2002 [26]
Rrsq3	6H	GBM1270	4-4	RIL	L94	Vada	Rrs13	Shtaya et al 2006 [25]
qC147_6	6H	U35_24165 - GBS0346	6.3-18.9	DH	CIho3515	Alexis	Rrs18	Coulter et al 2018 [21]
qC07_6	6H	U35_24165 - GBS0346	6.3-18.9	DH	CIho3515	Alexis	Rrs18	Coulter et al 2018 [21]
qC174_6	6H	U35_24165 - U35_10281	6.3-17.2	DH	CIho3515	Alexis	Rrs18	Coulter et al 2018 [21]
qSUK7_6	6H	2_0262 - 1_1479	9.4-16.6	DH	Steptoe	Morex	Rrs18	Coulter et al 2018 [21]
Rrs13	6H	11_21032 - 11_20052	10-40.5					Looseley et al 2018 [1]
QSc.VlWa.6H	6H	phenotype scald seedling	2019-09-18	DH	Vlamingh	WABAR2147	Rrs13	Wang et al 2014 [29]
QA7	6H	SCRI_RS_201251	24.2-25.7	GWAS	-	-	Rrs13	Looseley et al 2018 [1]
	6H	GBS	33.0-38.0	GWAS	-	-	-	Daba 2015 [14]
QTL	6HS	ABG654	50	DH	Chebec	Harrington	Rrs13 (2 Loci?)	Cheong et al 2006 [28]
qS271_6b	6H	1_0129 - 1_1475	51.6-67.3	DH	Steptoe	Morex		Coulter et al 2018 [21]
Rrsq4	6H	-	57-57	RIL	L94	Vada	Rrs13	Shtaya et al 2006 [25]
	6H	11_11097 - 11_10455	56.5-64.2	DH	Saffron	Retriever		Looseley et al 2015 [13]
QH5	6H	SCRI_RS_237419	59.1-61.9	GWAS	-	-	-	Looseley et al 2018 [1]
QTL	6H	MWG916	60.2	DH	Harrington	TR306	Rrs13	Spaner et al 1998 [27]
QTL_6HIxT	6H	HVM14	78-79	DH	Igri	Triton	-	Wagner et al 2008 [6]
Qsc1.6H-Seebe	6H	chr6H_6146622	81.5	RIL	Seebe	Shyri	HORVU6Hr1G002240	Zantinge et al 2019 [11]
Qsc2.6H-Seebe	6H	chr6H_553623189 - chr6H_553522031	89.8-94.6	RIL	Seebe	Shyri	-	Zantinge et al 2019 [11]
	6H	GBS	93.4-100.7	GWAS	-	-	-	Daba 2015 [14]
	6H	GBS	119.6-127.8	GWAS	-	-	-	Daba 2015 [14]
QTLSP-6H-2016	6H	bPb-3780	142.3	DH	Yerong	Franklin		Zhang et al 2019 [8]
QTL	6HL	ABC154	155	DH	Chebec	Harrington		Cheong et al 2006 [28]
QTL	6HS	Bmac316		DH	Mundah	Keel	Rrs13 (2 Loci?)	Cheong et al 2006 [28]
	6H	RFLP		DH	Igri	Danilo	-	Backes et al 1995 [17]
	6H	RFLP		DH	Igri	Danilo	-	Backes et al 1995 [17]
Qsc2.6H-Seebe	6H	chr6H_8562850		RIL	Harrington	Seebe	HORVU6Hr1G003940	Zantinge et al 2019 [11]
Qsc2.6H-Seebe	6H	chr6H_7681197		RIL	Harrington	Seebe	HORVU6Hr1G002980	Zantinge et al 2019 [11]
Qsc2.6H-Seebe	6H	chr6H_123188331		RIL	Harrington	Seebe	HORVU6Hr1G005540	Zantinge et al 2019 [11]
Rrs13	6H	Cxp3		BC3	H. spontaneum	Clipper		Abbot et al 1995 [34]
Qsc-6H	6H	S6H_4174314*		GWAS	-	-	HORVU6Hr1G001270	Daba et al 2019 [4]
	7H	AFLP	0-16	DH	Ingrid	CI668		Gronnerod et al 2002 [9]
Rrs2	7H	12_20201 - 12_31350	0.8-1					Looseley et al 2018 [1]
Rrs2	7HS	Acri_SNP9		F2	Atlas	Steffi		Hanemann et al 2009 [35]
QI8	7H	11_21419	0	GWAS	-	-	not Rrs2	Looseley et al 2018 [1]
QTL_7HPxV	7H	HVM51	0-126	DH	Post	Vixen	-	Wagner et al 2008 [6]
QTL	7HS	ABG312	5	DH	Chebec	Harrington	Rrs2/Rrs12	Cheong et al 2006 [28]
Rrsq2	7H	AFLP	9.98	RIL	L94	Vada	Rrs2	Shtaya and Martinez 2011 [24]
QTL	7H	MWG2018	2.4-15.3	DH	Steudelli	Ingrid	Rrs2	Björnstad et al 2004 [23]
QA8	7H	SCRI_RS_138457	18.5-29.9	GWAS	-	-	-	Looseley et al 2018 [1]
QTL_7HIxT	7H	HVM04	22-51	DH	Igri	Triton	Rrs2	Wagner et al 2008 [6]
QTLSP-7H-2016	7H	bPb-5091	53.0	DH	Yerong	Franklin		Zhang et al 2019 [8]
	7H	GBS	57.6	GWAS	-	-	-	Daba 2015 [14]
QTLSP-7H-2017	7H	bPb-4541	68.5	DH	Yerong	Franklin		Zhang et al 2019 [8]
QTLSR-7H-2017	7H	bPb-4541	68.5	DH	Yerong	Franklin		Zhang et al 2019 [8]
QH6	7H	11_10209	71.1-72	GWAS	-	-	-	Looseley et al 2018 [1]
qS271_7	7H	2_1448 - 1_0885	81.7-118.2	DH	Steptoe	Morex		Coulter et al 2018 [21]
	7H	GBS	83.4-89.8	GWAS	-	-	-	Daba 2015 [14]
	7H	11_1345 - 11_0214	107-111	DH	Cocktail	WB05-13	not Rrs2	Looseley et al 2012 [16]
QI9	7H	12_20832	108.8-122	GWAS	-	-	-	Looseley et al 2018 [1]
	7H	GBS	129.3-131.0	GWAS	-	-	-	Daba 2015 [14]
Rrs15	7H	12_20079	136.1					Looseley et al 2018 [1]
Rrs15	7HL	HVM49		BC3F3	H. spontaneum	Clipper		Genger et al 2005 [36]
QTL	7HL	Bmac156	170	DH	Chebec	Harrington	Rrs15	Cheong et al 2006 [28]
	7H	GBS	173.2	GWAS	-	-	Rrs15	Daba 2015 [14]
Qsc-7H.1	7H	S7H_84013770*		GWAS	-	-	HORVU7Hr1G036380	Daba et al 2019 [4]
Qsc-7H.2	7H	S7H_124386331*		GWAS	-	-	HORVU7Hr1G042650	Daba et al 2019 [4]
Qsc-7H.3	7H	S7H_165483578*		GWAS	-	-	HORVU7Hr1G048470	Daba et al 2019 [4]
Qsc-7H.4	7H	S7H_620197497*		GWAS	-	-	HORVU7Hr1G106580	Daba et al 2019 [4]
Rrs12	7HS	Bmag7		BC	H. spontaneum	Clipper		Genger et al 2003 [18]
	7HS	2_0710 - bPb-25565		DH	Vlamingh	Buloke	Rrs2	Wallwork et al 2014 [32]
	7H		(7Hb)	DH	Blenheim	E224/3	-	Thomas et al 1995 [5]
Rh2	7H	CDO545		DH	Atlas	Steffi		Schweizer et al 1995 [37]
	7H	RFLP		DH	Igri	Danilo	-	Backes et al 1995 [17]
		* number = physical map positon according to Mascher et al. 2017

## Sheet: References
References
1.	Looseley ME, Griffe LL, Büttner B, Wright KM, Middlefell-Williams J, Bull H, et al. Resistance to Rhynchosporium commune in a collection of European spring barley germplasm. Theor Appl Genet. 2018;131:2513–28. doi:10.1007/s00122-018-3168-5.
2.	Li HB, Zhou MX. Quantitative trait loci controlling barley powdery mildew and scald resistances in two different barley doubled haploid populations. Mol Breeding. 2011;27:479–90. doi:10.1007/s11032-010-9445-x.
3.	Yun SJ, Gyenis L, Hayes PM, Matus I, Smith KP, Steffenson BJ, Muehlbauer GJ. Quantitative trait loci for multiple disease resistance in wild barley. Crop Science. 2005;45:2563–72. doi:10.2135/cropsci2005.0236.
4.	Daba SD, Horsley R, Brueggeman R, Chao S, Mohammadi M. Genome-wide association studies and candidate gene identification for leaf scald and net blotch in barley (Hordeum vulgare L.). Plant Dis. 2019;103:880–9. doi:10.1094/PDIS-07-18-1190-RE.
5.	Thomas WTB, Powell W, Waugh R, Chalmers KJ, Barua UM, Jack P, et al. Detection of quantitative trait loci for agronomic, yield, grain and disease characters in spring barley (Hordeum vulgare L.). Theor Appl Genet. 1995;91:1037–47. doi:10.1007/BF00223917.
6.	Wagner C, Schweizer GF, Krämer M, Dehmer-Badani AG, Ordon F, Friedt W. The complex quantitative barley-Rhynchosporium secalis interaction: newly identified QTL may represent already known resistance genes. Theor Appl Genet. 2008;118:113–22. doi:10.1007/s00122-008-0881-5.
7.	Hofmann K, Silvar C, Casas AM, Herz M, Büttner B, Gracia MP, et al. Fine mapping of the Rrs1 resistance locus against scald in two large populations derived from Spanish barley landraces. Theor Appl Genet. 2013;126:3091–102. doi:10.1007/s00122-013-2196-4.
8.	Zhang X, Ovenden B, Orchard BA, Zhou M, Park RF, Singh D, Milgate A. Bivariate analysis of barley scald resistance with relative maturity reveals a new major QTL on chromosome 3H. Sci Rep. 2019;9:20263. doi:10.1038/s41598-019-56742-y.
9.	Gronnerod S, Maröy AG, MacKey J, Tekauz A, Penner GA, Björnstadt A. Genetic analysis of resistance to barley scald (Rhynchosporium secalis) in the Ethiopian line ‘Abyssinian’ (CI668). Euphytica. 2002;126:235–50. doi:10.1023/A:1016368503273.
10.	Korff M von, Wang H, Léon J, Pillen K. AB-QTL analysis in spring barley. I. Detection of resistance genes against powdery mildew, leaf rust and scald introgressed from wild barley. Theor Appl Genet. 2005;111:583–90. doi:10.1007/s00122-005-2049-x.
11.	Zantinge J, Xue S, Holtz M, Xi K, Juskiw P. The identification of multiple SNP markers for scald resistance in spring barley through restriction-site associated sequencing. Euphytica. 2019;215:152. doi:10.1007/s10681-018-2317-x.
12.	Sayed H, Backes G, Kayyal H, Yahyaoui A, Ceccarelli S, Grando S, et al. New molecular markers linked to qualitative and quantitative powdery mildew and scald resistance genes in barley for dry areas. Euphytica. 2004;135:225–8. doi:10.1023/B:EUPH.0000014939.83612.a0.
13.	Looseley ME, Keith R, Guy DC, Barral-Baron G, Thirugnanasambandam A, Harrap D, et al. Genetic mapping of resistance to Rhynchosporium commune and characterisation of early infection in a winter barley mapping population. Euphytica. 2015;203:337–47. doi:10.1007/s10681-014-1274-2.
14.	Daba SD. Genetic diversity and genome-wide association mapping of agronomic, disease resistance, and quality traits in barley accessions from Ethiopia, ICARDA, and the US [Promotion]. Fargo, North Dakota: North Dakota State University of Agriculture and Applied Sciences; 2015.
15.	Gawenda I, Thorwarth P, Günther T, Ordon F, Schmid KJ. Genome-wide association studies in elite varieties of German winter barley using single-marker and haplotype-based methods. Plant Breed. 2015;134:28–39. doi:10.1111/pbr.12237.
16.	Looseley ME, Newton AC, Atkins SD, Fitt BDL, Fraaije BA, Thomas WTB, et al. Genetic basis of control of Rhynchosporium secalis infection and symptom expression in barley. Euphytica. 2012;184:47–56. doi:10.1007/s10681-011-0485-z.
17.	Backes G, Graner A, Foroughi-Wehr B, Fischbeck G, Wenzel G, Jahoor A. Localization of quantitative trait loci (QTL) for agronomic important characters by the use of a RFLP map in barley (Hordeum vulgare L.). Theor Appl Genet. 1995;90:294–302. doi:10.1007/BF00222217.
18.	Genger RK, Williams KJ, Raman H, Read BJ, Wallwork H, Burdon JJ, Brown AHD. Leaf scald resistance genes in Hordeum vulgare and Hordeum vulgare ssp. spontaneum: parallels between cultivated and wild barley. Aust. J. Agric. Res. 2003;54:1335. doi:10.1071/AR02230.
19.	Williams KJ, Bogacki P, Scott L, Karakousis A, Wallwork H. Mapping of a gene for leaf scald resistance in barley line `B87/14' and validation of microsatellite and RFLP markers for marker-assisted selection. Plant Breeding. 2001;120.
20.	Graner A, Tekauz A. RFLP mapping in barely of a dominant gene conferring resistance to scald (Rhynchosporium secalis). Theor Appl Genet. 1996;93:421–5. doi:10.1007/BF00223185.
21.	Coulter M, Büttner B, Hofmann K, Bayer MM, Ramsay L, Schweizer GF, et al. Characterisation of barley resistance to rhynchosporium on chromosome 6HS. Theor Appl Genet. 2018;132:1089–107. doi:10.1007/s00122-018-3262-8.
22.	Patil V, Björnstadt A, MacKey J. Molecular mapping of a new gene Rrs4CI11549 for resistance to barley scald (Rhynchosporium secalis). Mol Breeding. 2003;12:169–83. doi:10.1023/A:1026076511073.
23.	Björnstadt A, Gronnerod S, MacKey J, Tekauz A, Crossa J, Martens H. Resistance to barley scald (Rhynchosporium secalis) in the Ethiopian donor lines ‘Steudelli’ and ‘Jet’, analyzed by partial least squares regression and interval mapping. Hereditas. 2004;141:166–79. doi:10.1111/j.1601-5223.2004.01817.x.
24.	Shtaya MJY, Martinez F. Identification of QTL involved in resistance of barley seedling to scald (Rhynchosporium secalis). Hebron University Research Journal. 2011;5:49–62.
25.	Shtaya MJY, Marcel TC, Sillero JC, Niks RE, Rubiales D. Identification of QTLs for powdery mildew and scald resistance in barley. Euphytica. 2006;151:421–9. doi:10.1007/s10681-006-9172-x.
26.	Jensen J, Backes G, Skinnes H, Giese H. Quantitative trait loci for scald resistance in barley localized by a non-interval mapping procedure. Plant Breeding. 2002;121:124–8. doi:10.1046/j.1439-0523.2002.00685.x.
27.	Spanner D, Shugar LP, Choo TM, Falak I, Briggs KG, Legge WG, et al. Mapping of disease resistance loci in barley on the basis of visual assessment of naturally occurring symptoms. Crop Science. 1998;38:843–50. doi:10.2135/cropsci1998.0011183X003800030037x.
28.	Cheong J, Williams KJ, Wallwork H. The identification of QTLs for adult plant resistance to leaf scald in barley. Aust. J. Agric. Res. 2006;57:961. doi:10.1071/AR05389.
29.	Barua UM, Chalmers KJ, Hackett CA, Thomas WTB, Powell W, Waugh R. Identification of RAPD markers linked to a Rhynchosporium secalis resistance locus in barley using near-isogenic lines and bulked segregant analysis. Heredity. 1993;71:177–84. doi:10.1038/hdy.1993.122.
30.	Read BJ, Raman H, McMichael G, Chalmers KJ, Ablett GA, Platz GJ, et al. Mapping and QTL analysis of the barley population Sloop × Halcyon. Aust. J. Agric. Res. 2003;54:1145. doi:10.1071/AR03037.
31.	Wang Y, Gupta S, Wallwork H, Zhang X-Q, Zhou G, Broughton S, et al. Combination of seedling and adult plant resistance to leaf scald for stable resistance in barley. Mol Breeding. 2014;34:2081–9. doi:10.1007/s11032-014-0164-6.
32.	Wallwork H, Grcic M, Li CD, Hayden MJ, Chalmers KJ, Mather DE. Use of specific differential isolates of Rhynchosporium commune to detect minor gene resistance to leaf scald in barley seedlings. Australasian Plant Pathol. 2014;43:197–203. doi:10.1007/s13313-013-0264-5.
33.	Pickering RA, Ruge-Wehling B, Johnston P, Schweizer GF, Ackermann P, Wehling P. The transfer of a gene conferring resistance to scald (Rhynchosporium secalis) from Hordeum bulbosum into H. vulgare chromosome 4HS. Plant Breeding. 2006;125:576–9. doi:10.1111/j.1439-0523.2006.01253.x.
34.	Abbott DC, Lagudah ES, Brown AHD. Identification of RFLPs flanking a scald resistance gene on barley chromosome 6. The Journal of Heredity. 1995:152–4.
35.	Hanemann A, Schweizer GF, Cossu R, Wicker T, Röder MS. Fine mapping, physical mapping and development of diagnostic markers for the Rrs2 scald resistance gene in barley. Theor Appl Genet. 2009;119:1507–22. doi:10.1007/s00122-009-1152-9.
36.	Genger RK, Nesbitt K, Brown AHD, Abbott DC, Burdon JJ. A novel barley scald resistance gene: genetic mapping of the Rrs15 scald resistance gene derived from wild barley, Hordeum vulgare ssp. spontaneum. Plant Breeding. 2005;124:137–41. doi:10.1111/j.1439-0523.2005.01085.x.
37.	Schweizer GF, Baumer M, Daniel G, Rugel H, Röder MS. RFLP markers linked to scald (Rhynchosporium secalis) resistance gene Rh2 in barley. Theor Appl Genet. 1995;90:920–4.
