# Supplementary material for: Identification of QTLs conferring resistance to scald (Rhynchosporium commune) in the barley nested association mapping population HEB-25
Source: BMC Genomics. 2020 Nov 27;21:837. doi: 10.1186/s12864-020-07258-7 (PMC7694317; doi:10.1186/s12864-020-07258-7)
Supplement: Supplementary file 8 — Additional file 8: Table S6: Barleymap output of high confidence candidate genes for each of the eight major QTLs. [file 12864_2020_7258_MOESM8_ESM.xlsx]

## Sheet: Table S6
Additional file 8: Table S6. Barleymap output of high confidence candidate genes for each of the eight major QTLs.
QRs.1H	Sheet 2
QRs.2H	Sheet 3
QRs.3H	Sheet 4
QRs.4H	Sheet 5
QRs.5H	Sheet 6
QRs.6H	Sheet 7
QRs.7H-1	Sheet 8
QRs.7H-2	Sheet 9
Legend
HC_G	high-confidence (HC) gene with predicted function due to homology to a reference protein
HC_TE?	HC gene with homology to a reference protein, but a potential transposable element
HC_u	HC gene with homology to a reference protein but without a predicted function
HC_U	HC gene with homology to a reference protein but with unknown predicted function
Peak markers of major QTL are indicated in bold.
n.d.	not determined
()	not the exact gene found in the text, e.g. RLK found, but not RLK4
Reference
Cantalapiedra CP, Boudiar R, Casas AM, Igartua E, Contreras-Moreira B (2015) BARLEYMAP: physical and genetic mapping of nucleotide sequences and annotation of surrounding loci in barley. Mol Breed 35:1-11
http://floresta.eead.csic.es/barleymap/find/
accessed on 25 October 2019

## Sheet: QRs.1H
Marker	chr	start	end	strand	other	Gene_class	Description	InterPro	GeneOntologies	PFAM	Link to resistance
					alignments
HORVU1Hr1G013870	chr1H	37599000	37601168	+	No	HC_G	Peptide-N4-(N-acetyl-beta-glucosaminyl)asparagine amidase A protein	IPR021102		PF12222	-
HORVU1Hr1G013880	chr1H	37601563	37605620	-	No	HC_U	unknown function				n.d.
HORVU1Hr1G013900	chr1H	37693920	37828128	-	No	HC_G	P-loop containing nucleoside triphosphate hydrolases superfamily protein	IPR003593 IPR004504 IPR027417	GO:0003684 GO:0005524 GO:0006281	PF13238	-
HORVU1Hr1G013950	chr1H	37995168	37995495	+	No	HC_u	undescribed protein				n.d.
HORVU1Hr1G013960	chr1H	38085801	38086419	+	No	HC_U	Protein of unknown function (DUF1218)				n.d.
HORVU1Hr1G013970	chr1H	38111312	38113007	-	No	HC_G	3-oxo-5-alpha-steroid 4-dehydrogenase family protein	IPR001104	GO:0016627 GO:0005737 GO:0006629 GO:0016021	PF02544	-
HORVU1Hr1G013980	chr1H	38205103	38205719	+	No	HC_G	NADPH quinone oxidoreductase 1	IPR029039			-
HORVU1Hr1G013990	chr1H	38319950	38322135	-	No	HC_G	Exosome complex component RRP41 homolog	IPR001247 IPR020568 IPR027408		PF01138	-
HORVU1Hr1G014000	chr1H	38322311	38323586	+	No	HC_G	receptor kinase 1	IPR008271 IPR011009 IPR013320 IPR017441 IPR000719 IPR001245 IPR002290	GO:0004672 GO:0005524 GO:0006468	PF07714	(+)	Karre et al 2016 [1]
HORVU1Hr1G014010	chr1H	38531416	38549552	+	No	HC_G	30S ribosomal protein S1	IPR011990 IPR012340 IPR022967 IPR003029 IPR003107 IPR008847	GO:0005634 GO:0006396 GO:0006397 GO:0003676 GO:0005515 GO:0005622	PF00575 PF05843	(+)	Sugano et al 2010 [2]; Verica et al 2004 [3]
BOPA2_12_11266	chr1H	38549052	38549053	+	No						n.d.
HORVU1Hr1G014020	chr1H	38555774	38556076	-	No	HC_u	undescribed protein				n.d.
HORVU1Hr1G014030	chr1H	38708537	38711824	-	No	HC_G	Pentatricopeptide repeat-containing protein	IPR002885 IPR011990	GO:0005515	PF13812 PF01535 PF12854 PF13041	-
HORVU1Hr1G014040	chr1H	38766512	38770123	+	No	HC_G	Pentatricopeptide repeat-containing protein	IPR002885 IPR011990	GO:0005515	PF01535 PF12854 PF13041	-
HORVU1Hr1G014050	chr1H	38810334	38810486	-	No	HC_G	30S ribosomal protein S12	IPR005679 IPR006032 IPR012340	GO:0006412 GO:0015935 GO:0003735 GO:0005622 GO:0005840	PF00164	(+)	Sugano et al 2010 [2]; Verica et al 2004 [3]
HORVU1Hr1G014060	chr1H	38811073	38815851	+	No	HC_G	Pentatricopeptide repeat-containing protein	IPR002885 IPR011990	GO:0005515	PF01535 PF13041	-
HORVU1Hr1G014070	chr1H	38816404	38821620	+	No	HC_G	Tetraspanin family protein	IPR018499	GO:0016021	PF00335	-
HORVU1Hr1G014080	chr1H	38821792	38824474	-	No	HC_U	unknown function				n.d.
HORVU1Hr1G014120	chr1H	39011650	39025960	+	No	HC_G	Nuclear receptor corepressor 1	IPR001005 IPR009057 IPR017884	GO:0003677	PF00249	-
HORVU1Hr1G014140	chr1H	39127018	39129044	-	No	HC_U	unknown protein; BEST Arabidopsis thaliana protein match is: unknown protein .				n.d.
HORVU1Hr1G014150	chr1H	39287461	39288805	-	No	HC_G	glycosyl hydrolase family protein 43				-
HORVU1Hr1G014200	chr1H	39339230	39340124	-	No	HC_G	undescribed protein	IPR002579 IPR011057	GO:0033743 GO:0055114		n.d.
HORVU1Hr1G014230	chr1H	39441720	39443111	+	No	HC_G	glycosyl hydrolase family protein 43	IPR006710 IPR023296	GO:0004553 GO:0005975	PF04616	-
HORVU1Hr1G014270	chr1H	39452088	39452895	-	No	HC_G	Disease resistance protein RGA2				+	Sekhwal et al 2015 [4]; Loutre et al 2009 [5]

## Sheet: QRs.2H
Marker	chr	start	end	strand	other	Gene_class	Description	InterPro	GeneOntologies	PFAM	Link to resistance
					alignments
HORVU2Hr1G007030	chr2H	14508745	14509068	+	No	HC_G	Cyclopropane-fatty-acyl-phospholipid synthase	IPR002937 IPR023753	GO:0016491 GO:0055114	PF01593	-
HORVU2Hr1G007040	chr2H	14559061	14560234	-	No						n.d.
HORVU2Hr1G007050	chr2H	14566277	14568067	-	No	HC_G	serine carboxypeptidase-like 18	IPR001563 IPR029058	GO:0004185 GO:0006508	PF00450	-
HORVU2Hr1G007070	chr2H	14590654	14600662	-	No	HC_G	Cyclopropane-fatty-acyl-phospholipid synthase	IPR002937 IPR023753 IPR029063	GO:0016491 GO:0055114	PF01593 PF02353	-
HORVU2Hr1G007080	chr2H	14610733	14613171	-	No	HC_G	Nuclear transport factor 2 (NTF2) family protein	IPR009959 IPR032710		PF12680	-
HORVU2Hr1G007130	chr2H	14631508	14641032	-	No	HC_G	sugar transporter 6	IPR020846 IPR003663 IPR005828 IPR005829	GO:0022857 GO:0022891 GO:0055085 GO:0005215 GO:0016020 GO:0016021	PF00083	-
HORVU2Hr1G007170	chr2H	14646005	14719694	+	No	HC_G	Disease resistance protein	IPR002182 IPR027417 IPR032675	GO:0043531	PF00931	+	Ellis et al 2000 [6]
HORVU2Hr1G007220	chr2H	14749267	14749568	+	No	HC_G	LRR receptor-like serine/threonine-protein kinase EFR				+	Goff and Ramonell 2007 [7]
HORVU2Hr1G007230	chr2H	14780928	14782737	-	No	HC_G	phosphate transporter 1;4	IPR005828 IPR020846	GO:0016021 GO:0022857 GO:0055085	PF00083	-
HORVU2Hr1G007250	chr2H	14830808	14835599	-	No	HC_G	receptor kinase 3	IPR008271 IPR011009 IPR013320 IPR017441 IPR000719 IPR001245 IPR002290	GO:0004672 GO:0005524 GO:0006468	PF07714	+	Lehti-Shiu and Shiu 2012 [8]
HORVU2Hr1G007260	chr2H	14855485	14859786	-	No	HC_G	phosphate transporter 1;1	IPR005828 IPR020846	GO:0016021 GO:0022857 GO:0055085	PF00083	-
HORVU2Hr1G007320	chr2H	14975202	14977256	-	No	HC_G	Wall-associated kinase family protein	IPR011009			+	Andersen et al 2018 [9]
HORVU2Hr1G007340	chr2H	14993363	15060209	+	No	HC_G	Protein kinase family protein	IPR008271 IPR011009 IPR013320 IPR017441 IPR000719 IPR001245 IPR002290	GO:0004672 GO:0005524 GO:0006468	PF07714	+	Lehti-Shiu and Shiu 2012 [8]; (Liu et al 2017 LRR [10])
HORVU2Hr1G007350	chr2H	14998609	15205189	-	No	HC_G	flowering promoting factor 1				-
HORVU2Hr1G007400	chr2H	15049708	15051165	-	No	HC_G	Sulfotransferase				-
HORVU2Hr1G007420	chr2H	15087015	15113271	+	No	HC_G	Wall-associated kinase-like 1	IPR025287	GO:0030247	PF13947	+	Andersen et al 2018 [9]
HORVU2Hr1G007430	chr2H	15109647	15110096	-	No						n.d.
HORVU2Hr1G007490	chr2H	15306395	15365323	+	No	HC_G	flowering promoting factor 1				-
HORVU2Hr1G007500	chr2H	15320769	15321279	+	No	HC_U	unknown function				n.d.
HORVU2Hr1G007510	chr2H	15322769	15323398	+	No	HC_U	unknown function				n.d.
HORVU2Hr1G007520	chr2H	15342564	15343098	-	No	HC_u	undescribed protein				n.d.
HORVU2Hr1G007530	chr2H	15344489	15345288	+	No	HC_U	unknown function				n.d.
HORVU2Hr1G007540	chr2H	15354204	15380103	+	No	HC_U	unknown function				n.d.
HORVU2Hr1G007550	chr2H	15365128	15365292	+	No	HC_G	flowering promoting factor 1				-
HORVU2Hr1G007570	chr2H	15435502	15437541	+	No	HC_G	S-adenosylmethionine-dependent methyltransferase	IPR013216 IPR029063	GO:0008152 GO:0008168	PF08241	-
HORVU2Hr1G007580	chr2H	15455412	15456043	-	No	HC_U	unknown function				n.d.
HORVU2Hr1G007590	chr2H	15457513	15458048	+	No	HC_u	undescribed protein				n.d.
JHI-Hv50k-2016-67600	chr2H	15507257	15507258	+	No						n.d.
HORVU2Hr1G007600	chr2H	15507307	15515438	+	No	HC_G	terpene synthase 21	IPR008949 IPR001906 IPR005630 IPR008930	GO:0016829 GO:0000287 GO:0008152 GO:0010333	PF01397 PF03936	+	Huang et al 2012 [11]
HORVU2Hr1G007610	chr2H	15520807	15526097	+	No	HC_G	Disease resistance protein	IPR002182 IPR027417 IPR032675	GO:0043531	PF00931	+	Ellis et al 2000 [6]
HORVU2Hr1G007640	chr2H	15538389	15540592	+	No	HC_U	unknown function				n.d.
HORVU2Hr1G007650	chr2H	15541056	15541815	+	No	HC_G	Defensin J1-2	IPR003614 IPR008176 IPR008177	GO:0006952	PF00304	+	Lacerda et al 2014 [12]
HORVU2Hr1G007660	chr2H	15542926	15544684	+	No	HC_G	Sulfite reductase [NADPH] hemoprotein beta-component	IPR005117 IPR006067	GO:0055114 GO:0016491 GO:0020037 GO:0051536	PF01077 PF03460	-
HORVU2Hr1G007670	chr2H	15559083	15559822	-	No	HC_G	Lectin-domain containing receptor kinase A4.1				+	Wang et al 2018 [13]
HORVU2Hr1G007680	chr2H	15559973	15560797	+	No	HC_G	Defensin-like protein	IPR003614 IPR008176 IPR008177	GO:0006952	PF00304	+	Lacerda et al 2014 [12]
HORVU2Hr1G007690	chr2H	15567035	15567298	-	No	HC_U	unknown function				n.d.
HORVU2Hr1G007710	chr2H	15873888	15879448	-	No	HC_G	terpenoid synthase 13	IPR008949 IPR001906 IPR005630 IPR008930	GO:0016829 GO:0000287 GO:0008152 GO:0010333	PF01397 PF03936	-
HORVU2Hr1G007720	chr2H	16097356	16099354	+	No	HC_G	O-methyltransferase family protein	IPR016461 IPR029063 IPR001077 IPR011991 IPR012967	GO:0008168 GO:0008171 GO:0046983	PF00891 PF08100	+	Lam et al 2007 [14]
HORVU2Hr1G007730	chr2H	16113745	16117930	-	No	HC_G	Protein NRT1/ PTR FAMILY 4.3	IPR000109 IPR020846	GO:0005215 GO:0006810 GO:0016020	PF00854	(+)	Mur et al 2016 [15]; Nour-Eldin et al 2012 [16]
HORVU2Hr1G007760	chr2H	16220166	16225948	-	No	HC_G	ABC transporter family protein	IPR027417 IPR003439 IPR003593 IPR017871	GO:0005524 GO:0016887	PF00005	+	Hwang et al 2016 [17]; Krattinger et al 2009 [18]
HORVU2Hr1G007770	chr2H	16244877	16245038	+	No	HC_TE?	PH01B001E05.5 protein			PF14223	-
HORVU2Hr1G007780	chr2H	16270945	16272263	-	No	HC_TE?	F-box family protein				+	Bonhomme et al 2013 [19]; Tocho et al 2012 [20]
HORVU2Hr1G007800	chr2H	16359542	16377235	-	No	HC_G	Disease resistance protein	IPR032675			+	Ellis et al 2000 [6]
HORVU2Hr1G007810	chr2H	16389621	16390506	-	No	HC_G	ubiquitin-conjugating enzyme 22				-
HORVU2Hr1G007830	chr2H	16401067	16401276	-	No	HC_U	unknown function				n.d.
HORVU2Hr1G007840	chr2H	16406629	16411125	-	No	HC_G	60 kDa chaperonin 2	IPR027409 IPR027413 IPR001844 IPR002423 IPR018370	GO:0042026 GO:0005524 GO:0005737 GO:0006457	PF00118	-
HORVU2Hr1G007950	chr2H	16451210	16451511	-	No	HC_G	LRR receptor-like serine/threonine-protein kinase EFR				+	Goff and Ramonell 2007 [7]

## Sheet: QRs.3H
Marker	chr	start	end	strand	other	Gene_class	Description	InterPro	GeneOntologies	PFAM	Link to resistance
					alignments
HORVU3Hr1G062800	chr3H	480836654	480836923	+	No	HC_TE?	Ribosomal protein-like	IPR006912	GO:0016788	PF04827	-
HORVU3Hr1G062830	chr3H	480975179	480975448	+	No	HC_TE?	Ribosomal protein-like	IPR006912	GO:0016788	PF04827	-
HORVU3Hr1G062860	chr3H	480975941	480976135	+	No	HC_G	Cell division cycle 5-like protein				-
HORVU3Hr1G062870	chr3H	480990559	480993531	-	No	HC_G	Cytochrome b561 and DOMON domain-containing protein	IPR004877 IPR005018 IPR006593	GO:0016021	PF03188 PF03351	-
HORVU3Hr1G062890	chr3H	481143734	481147139	-	No	HC_G	Homeodomain-like superfamily protein	IPR009057	GO:0003677		+	Swain et al 2015 [21]
HORVU3Hr1G062900	chr3H	481263428	481269211	-	No	HC_G	O-acyltransferase (WSD1-like) family protein	IPR004255 IPR009721 IPR023213	GO:0004144 GO:0045017	PF03007 PF06974	-
HORVU3Hr1G062920	chr3H	481280075	481280519	+	No	HC_U	Chromosome 3B, genomic scaffold, cultivar Chinese Spring				n.d.
HORVU3Hr1G062940	chr3H	481331164	481337650	-	No	HC_G	O-acyltransferase (WSD1-like) family protein	IPR004255 IPR009721	GO:0004144 GO:0045017	PF03007 PF06974	-
JHI-Hv50k-2016-182720	chr3H	481480921	481480922	+	No						n.d.
HORVU3Hr1G062970	chr3H	481649627	481658031	-	No	HC_G	Beclin-1-like protein	IPR007243	GO:0006914	PF04111	+	Lv et al 2014 [22]; Fernandes et al 2004 [23]
HORVU3Hr1G062980	chr3H	481654902	481661297	+	No	HC_G	Chromosome 3B, genomic scaffold, cultivar Chinese Spring	IPR024974		PF13019 PF13297	n.d.
HORVU3Hr1G062990	chr3H	481714825	481715457	+	No	HC_G	wall-associated kinase 2	IPR000152 IPR001881 IPR018097	GO:0005509	PF07645	+	Andersen et al 2018 [9]
HORVU3Hr1G063000	chr3H	481761918	481766563	-	No	HC_G	Protein kinase family protein	IPR001245 IPR001881 IPR002290 IPR008271 IPR011009 IPR013320 IPR013695 IPR017441 IPR018097 IPR000152 IPR000719 IPR000742	GO:0005515 GO:0005524 GO:0006468 GO:0016021 GO:0004672 GO:0004674 GO:0005509	PF07714 PF08488	+	Lehti-Shiu and Shiu 2012 [8]; (Liu et al 2017 LRR [10])
HORVU3Hr1G063030	chr3H	481901006	481901575	+	No	HC_u	undescribed protein				n.d.
HORVU3Hr1G063050	chr3H	482165393	482176766	+	No	HC_G	glutamate synthase 2	IPR017932 IPR029055		PF00310	-
HORVU3Hr1G063060	chr3H	482265513	482266811	-	No	HC_G	Exocyst complex component 7				+	Martin-Urdiroz et al 2016 [24]
HORVU3Hr1G063180	chr3H	482307411	482308160	-	No	HC_G	Glutamate dehydrogenase 2				-

## Sheet: QRs.4H
Marker	chr	start	end	strand	other	Gene_class	Description	InterPro	GeneOntologies	PFAM	Link to resistance
					alignments
HORVU4Hr1G090720	chr4H	645950575	645970388	+	No	HC_G	Jacalin-related lectin 34	IPR001229		PF01419	+	Esch and Schaffrath 2017 [25]
HORVU4Hr1G090760	chr4H	645973758	645979298	+	No	HC_G	Aspartate--tRNA ligase	IPR002312 IPR004364 IPR012340	GO:0006418 GO:0000166 GO:0004812 GO:0005524	PF00152	-
HORVU4Hr1G090780	chr4H	645995092	646003566	+	No	HC_G	Disease resistance-responsive (dirigent-like protein) family protein	IPR001229 IPR004265		PF01419 PF03018	+	Paniagua et al 2017 [26]
HORVU4Hr1G090790	chr4H	646019024	646019227	+	No	HC_G	Indole-3-glycerol phosphate lyase, chloroplastic				-
HORVU4Hr1G090800	chr4H	646020611	646024198	-	No	HC_G	Charged multivesicular body protein 3	IPR005024	GO:0007034	PF03357	-
HORVU4Hr1G090810	chr4H	646093879	646096788	+	No	HC_G	sterol C4-methyl oxidase 1-2	IPR006694	GO:0055114 GO:0005506 GO:0006633 GO:0016491	PF04116	-
HORVU4Hr1G090820	chr4H	646102904	646104636	-	No	HC_G	xyloglucan endotransglucosylase/hydrolase 32	IPR016455 IPR000757 IPR010713 IPR013320	GO:0006073 GO:0010411 GO:0016762 GO:0042546 GO:0048046 GO:0004553 GO:0005618 GO:0005975	PF00722 PF06955	-
HORVU4Hr1G090840	chr4H	646201803	646206346	-	No	HC_TE?	ATP-dependent RNA helicase DeaD	IPR014014 IPR027417 IPR001650 IPR011545 IPR014001	GO:0003676 GO:0005524	PF00270 PF00271	+	Sanfaçon 2015 [27]
HORVU4Hr1G090850	chr4H	646213919	646215357	+	No	HC_G	Heat stress transcription factor C-2a	IPR000232 IPR011991	GO:0043565 GO:0003700 GO:0005634 GO:0006355	PF00447	-
HORVU4Hr1G090860	chr4H	646224530	646226595	+	No	HC_G	metacaspase 1	IPR011600 IPR029030	GO:0004197 GO:0006508	PF00656	+	Fagundes et al 2015 [28]
HORVU4Hr1G090870	chr4H	646370745	646372947	-	No	HC_G	Polyphenol oxidase, chloroplastic	IPR022739 IPR022740 IPR002227 IPR008922 IPR016213	GO:0046148 GO:0055114 GO:0004097 GO:0008152 GO:0016491	PF00264 PF12142 PF12143	+	Taranto et al 2017 [29]
HORVU4Hr1G090880	chr4H	646615214	646615624	+	No	HC_G	Transcription factor bHLH85	IPR011598	GO:0046983	PF00010	+	Graner et al 2016 [30]
HORVU4Hr1G090890	chr4H	646697446	646698338	-	No	HC_G	Chlororespiratory reduction31	IPR021659		PF11623	-
HORVU4Hr1G090910	chr4H	646716604	646717406	-	No	HC_G	histone H2A 6	IPR032454 IPR032458 IPR002119 IPR007125 IPR009072	GO:0046982 GO:0000786 GO:0003677 GO:0005634	PF00125 PF16211	-
HORVU4Hr1G090920	chr4H	646727534	646732769	+	No	HC_G	Ankyrin repeat and SOCS box protein 3				-
HORVU4Hr1G090930	chr4H	646727557	646730186	-	No	HC_G	Erect panicle 2 protein				-
HORVU4Hr1G090940	chr4H	646731111	646732711	-	No	HC_G	CHY-type/CTCHY-type/RING-type Zinc finger protein	IPR004039		PF14599	-
HORVU4Hr1G090950	chr4H	646894137	647060158	+	No	HC_G	UDP-Glycosyltransferase superfamily protein	IPR002213	GO:0008152 GO:0016758	PF00201	-
JHI-Hv50k-2016-276923	chr4H	646906186	646906187	+	No						n.d.
HORVU4Hr1G090980	chr4H	646946093	646946503	-	No	HC_G	60S ribosomal protein L27-3	IPR001141 IPR008991 IPR014722	GO:0006412 GO:0003735 GO:0005622 GO:0005840	PF01777	-
HORVU4Hr1G090990	chr4H	646981772	646983368	+	No	HC_G	L-tyrosine decarboxylase	IPR015424 IPR002129 IPR010977 IPR015421	GO:0019752 GO:0030170 GO:0003824 GO:0006520 GO:0016831	PF00282	-

## Sheet: QRs.5H
Marker	chr	start	end	strand	other	Gene_class	Description	InterPro	GeneOntologies	PFAM	Link to resistance
					alignments
HORVU5Hr1G081070	chr5H	563279156	563285803	+	No	HC_G	kinesin-like protein 1	IPR001752 IPR021881 IPR027417	GO:0008017 GO:0003777 GO:0005524 GO:0007018	PF00225 PF11995	-
HORVU5Hr1G081090	chr5H	563292025	563294199	+	No	HC_G	Homeobox-leucine zipper protein family	IPR009057 IPR017970 IPR000047 IPR001356 IPR003106	GO:0043565 GO:0003677 GO:0003700 GO:0006355	PF00046 PF02183	-
HORVU5Hr1G081120	chr5H	563307375	563312458	-	No	HC_G	Mediator of RNA polymerase II transcription subunit 10	IPR019145	GO:0001104 GO:0006357 GO:0016592	PF09748	+	Dolan and Chapple 2016 [31]; Samantra and Thakur 2015 [32]
HORVU5Hr1G081140	chr5H	563428867	563433560	+	No	HC_u	undescribed protein				n.d.
HORVU5Hr1G081160	chr5H	563433753	563438456	+	No	HC_G	U-box domain-containing protein 73	IPR016024 IPR003613 IPR011989 IPR013083	GO:0004842 GO:0005488 GO:0016567	PF04564	(+)	Wang et al 2018 [13]
HORVU5Hr1G081180	chr5H	563466137	563467260	+	No	HC_G	Auxin-responsive protein IAA26	IPR000270 IPR003311	GO:0005515 GO:0005634 GO:0006355	PF02309	-
HORVU5Hr1G081190	chr5H	563474725	563478591	-	No	HC_TE?	B-box zinc finger family protein	IPR000315	GO:0005622 GO:0008270	PF00643	+	Gangappa and Botto 2014 [33]
HORVU5Hr1G081200	chr5H	563537207	563540529	-	No	HC_G	Endoglucanase 23	IPR018221 IPR001701 IPR008928 IPR012341	GO:0003824 GO:0004553 GO:0005975	PF00759	-	Gamble 2016 [34]
HORVU5Hr1G081210	chr5H	563627247	563630499	-	No	HC_G	Cytochrome P450 superfamily protein	IPR001128 IPR002401 IPR017972	GO:0055114 GO:0005506 GO:0016705 GO:0020037	PF00067	+	Xu et al 2015 [35]
HORVU5Hr1G081250	chr5H	563645695	563648896	-	No	HC_G	Cytochrome P450 superfamily protein	IPR001128 IPR002401 IPR017972	GO:0055114 GO:0005506 GO:0016705 GO:0020037	PF00067	+	Xu et al 2015 [35]
HORVU5Hr1G081260	chr5H	563658734	563660488	-	No	HC_G	Cytochrome P450 superfamily protein	IPR001128 IPR002401 IPR017972	GO:0055114 GO:0005506 GO:0016705 GO:0020037	PF00067	+	Xu et al 2015 [35]
HORVU5Hr1G081270	chr5H	563722803	563724435	-	No	HC_G	Cytochrome P450 superfamily protein	IPR001128 IPR002401 IPR017972	GO:0055114 GO:0005506 GO:0016705 GO:0020037	PF00067	+	Xu et al 2015 [35]
HORVU5Hr1G081280	chr5H	563752482	563752682	+	No	HC_U	unknown function				n.d.
HORVU5Hr1G081290	chr5H	563754494	563764139	+	No	HC_TE?	Zinc finger CCCH domain-containing protein 19	IPR003169 IPR004343 IPR011011 IPR013083 IPR018144 IPR000571 IPR001965 IPR003121	GO:0006352 GO:0008270 GO:0016570 GO:0046872 GO:0003677 GO:0005515 GO:0005634	PF02201 PF02213 PF03126	+	Li et al 2018 [36]
HORVU5Hr1G081310	chr5H	563781069	563783832	-	No	HC_G	UDP-Glycosyltransferase superfamily protein	IPR002213	GO:0008152 GO:0016758	PF00201	-
HORVU5Hr1G081320	chr5H	563804406	563804786	-	No						n.d.
HORVU5Hr1G081330	chr5H	563872625	563873626	+	No	HC_TE?	unknown function	IPR025558 IPR025836		PF14111 PF14392	n.d.
HORVU5Hr1G081350	chr5H	563905850	563906859	-	No	HC_U	unknown protein; Has 48 Blast hits to 48 proteins in 16 species: Archae - 0; Bacteria - 0; Metazoa - 0; Fungi - 0; Plants - 48; Viruses - 0; Other Eukaryotes - 0 (source: NCBI BLink).				n.d.
HORVU5Hr1G081360	chr5H	563928631	563932261	+	No	HC_G	Undecaprenyl-phosphate 4-deoxy-4-formamido-L-arabinose transferase	IPR001173 IPR029044		PF00535	-
HORVU5Hr1G081370	chr5H	563933064	563940599	-	No	HC_G	NEDD8-activating enzyme E1 regulatory subunit	IPR000594 IPR016040 IPR030667	GO:0008641 GO:0019781 GO:0045116	PF00899	-
JHI-Hv50k-2016-321241	chr5H	563938261	563938262	+	No						n.d.
HORVU5Hr1G081380	chr5H	563946877	563952370	+	No	HC_U	unknown protein; Has 48 Blast hits to 48 proteins in 16 species: Archae - 0; Bacteria - 0; Metazoa - 0; Fungi - 0; Plants - 48; Viruses - 0; Other Eukaryotes - 0 (source: NCBI BLink).				n.d.
HORVU5Hr1G081390	chr5H	563972860	563976735	+	No	HC_G	Subtilisin-like protease	IPR015500 IPR023828 IPR000209 IPR003137 IPR010259	GO:0004252 GO:0006508	PF00082 PF02225 PF05922	+	Figueiredo et al 2018 [37]
HORVU5Hr1G081400	chr5H	563976763	563977589	-	No	HC_G	Oxidoreductase-like protein	IPR019180		PF09791	-
HORVU5Hr1G081410	chr5H	563983996	563984295	+	No	HC_G	FAR1-related sequence 3				-
HORVU5Hr1G081420	chr5H	564069406	564072263	-	No	HC_G	terminal EAR1-like 1	IPR007201 IPR012677	GO:0000166	PF04059	-
HORVU5Hr1G081430	chr5H	564276609	564276932	+	No	HC_G	undescribed protein	IPR009818		PF07145	n.d.
HORVU5Hr1G081440	chr5H	564392207	564393190	-	No	HC_G	Chitinase family protein				+	Grover 2012 [38]
HORVU5Hr1G081450	chr5H	564406197	564410417	+	No	HC_G	SHI-related sequence 5	IPR006510 IPR006511 IPR007818		PF05142	-
AOZ21489.1	chr5H	564406665	564407786	-	No	ncbi|Vrs2	SHI				-
HORVU5Hr1G081460	chr5H	564456264	564457972	-	No	HC_G	Xylanase inhibitor protein 1	IPR001223 IPR013781 IPR017853	GO:0004553 GO:0005975	PF00704	+	Igawa et al 2005 [39]
HORVU5Hr1G081490	chr5H	564627384	564628174	-	No	HC_G	receptor kinase 2	IPR017441 IPR000719 IPR001245 IPR011009	GO:0004672 GO:0005524 GO:0006468	PF07714	+	Couto and Zipfel 2016 [40]
HORVU5Hr1G081500	chr5H	564845583	564848348	+	No	HC_G	Protein STAY-GREEN, chloroplastic	IPR024438		PF12638	-
AAW82955.1	chr5H	564846260	564847741	+	No	ncbi|SGR	Senescence-inducible chloroplast stay-green protein				-
HORVU5Hr1G081520	chr5H	564901272	564905526	+	No	HC_G	Hexosyltransferase	IPR002495 IPR029044	GO:0016757	PF01501	-
HORVU5Hr1G081530	chr5H	564907814	564908068	-	No	HC_U	unknown function				n.d.

## Sheet: QRs.6H
Marker	chr	start	end	strand	other	Gene_class	Description	InterPro	GeneOntologies	PFAM	Link to resistance
					alignments
HORVU6Hr1G010050	chr6H	17851141	17927010	+	No	HC_G	Protein kinase superfamily protein	IPR011009 IPR013320 IPR017441 IPR000719 IPR001245 IPR008271	GO:0004672 GO:0005524 GO:0006468	PF07714	+	Lehti-Shiu and Shiu 2012 [8]; (Liu et al 2017 LRR [10])
HORVU6Hr1G010120	chr6H	17921827	17931664	-	No	HC_G	Pentatricopeptide repeat-containing protein	IPR002885 IPR011990	GO:0005515	PF01535 PF13041 PF13812	-
HORVU6Hr1G010130	chr6H	17947903	17948364	-	No	HC_G	Disease resistance protein (CC-NBS-LRR class) family	IPR002182 IPR027417	GO:0043531	PF00931	+	Zhang et al 2019 [41]
HORVU6Hr1G010140	chr6H	17958222	17960076	-	No	HC_TE?	Disease resistance protein RGA2	IPR027806		PF13359	+	Sekhwal et al 2015 [4]; Loutre et al 2009 [5]
HORVU6Hr1G010150	chr6H	17966412	17967639	+	No	HC_G	Disease resistance protein RGA2				+	Sekhwal et al 2015 [4]; Loutre et al 2009 [5]
HORVU6Hr1G010180	chr6H	17995426	17998588	-	No	HC_G	Disease resistance protein RGA2	IPR032675			+	Sekhwal et al 2015 [4]; Loutre et al 2009 [5]
HORVU6Hr1G010190	chr6H	18009107	18014452	-	No	HC_G	Lectin-related protein	IPR001220 IPR013320	GO:0030246	PF00139	+	Dias et al 2015 [42]
HORVU6Hr1G010200	chr6H	18013579	18148259	+	No	HC_G	receptor-like protein kinase 4	IPR008271 IPR011009 IPR013320 IPR017441 IPR000719 IPR001220 IPR002290	GO:0030246 GO:0004672 GO:0005524 GO:0006468	PF00069 PF00139	(+)	Couto and Zipfel 2016 [40]
HORVU6Hr1G010220	chr6H	18021242	18024883	-	No	HC_TE?	Disease resistance protein	IPR027806 IPR032675 IPR002182 IPR003591 IPR027417	GO:0043531	PF00931 PF13359	+	Ellis et al 2000 [6]
HORVU6Hr1G010230	chr6H	18065697	18075325	-	No	HC_G	Disease resistance protein RGA2	IPR002182 IPR027417	GO:0043531	PF00931	+	Sekhwal et al 2015 [4]; Loutre et al 2009 [5]
HORVU6Hr1G010280	chr6H	18069440	18070732	+	No	HC_G	GDSL esterase/lipase				+	Lee and Park 2019 [43]
HORVU6Hr1G010290	chr6H	18070718	18071131	-	No	HC_G	Cysteine-rich receptor-like protein kinase 26				(+)	Xu et al 2016 [44]; Rayapuram et al 2012 [45]
HORVU6Hr1G010300	chr6H	18081270	18081755	+	No	HC_G	GDSL esterase/lipase	IPR001087 IPR013830	GO:0016788	PF00657	+	Lee and Park 2019 [43]
HORVU6Hr1G010310	chr6H	18082855	18083136	+	No	HC_G	calcium ATPase 2	IPR018303 IPR023214 IPR023299	GO:0000166		-
HORVU6Hr1G010320	chr6H	18128241	18128519	-	No	HC_G	Disease resistance protein (CC-NBS-LRR class) family	IPR002182	GO:0043531	PF00931	+	Zhang et al 2019 [41]
HORVU6Hr1G010340	chr6H	18187845	18189208	-	No	HC_G	Peroxidase superfamily protein	IPR019794 IPR000823 IPR002016 IPR010255	GO:0055114 GO:0004601 GO:0006979 GO:0020037	PF00141	+	Gamble et al 2016 [34]; Steiner-Lange et al 2003 [46]
HORVU6Hr1G010350	chr6H	18256775	18257074	+	No	HC_u	undescribed protein				n.d.
HORVU6Hr1G010370	chr6H	18337220	18338282	+	No	HC_G	structural maintenance of chromosomes 6A	IPR027417			n.d.
HORVU6Hr1G010390	chr6H	18380874	18381637	+	No	HC_U	Protein of unknown function (DUF1230)	IPR009631		PF06799	n.d.
HORVU6Hr1G010400	chr6H	18383670	18386311	-	No	HC_u	undescribed protein				n.d.
HORVU6Hr1G010420	chr6H	18415302	18426205	+	No	HC_G	proteasome inhibitor-related	IPR013886 IPR021625		PF08577 PF11566	-
HORVU6Hr1G010430	chr6H	18445323	18445800	-	No	HC_G	Proteasome subunit beta type	IPR029055			-
HORVU6Hr1G010440	chr6H	18482841	18486888	+	No	HC_G	Alpha-2,8-sialyltransferase 8B	IPR001675	GO:0006486 GO:0008373	PF00777	-
HORVU6Hr1G010460	chr6H	18487668	18488529	+	No	HC_u	undescribed protein				n.d.
HORVU6Hr1G010470	chr6H	18494732	18496588	+	No	HC_G	AT-hook motif nuclear-localized protein 20	IPR005175 IPR014476		PF03479	+	Lu et al 2010 [47]
HORVU6Hr1G010490	chr6H	18503024	18508064	-	No	HC_G	GTPase Obg	IPR027417 IPR006073 IPR010674 IPR011619	GO:0016021 GO:0005525 GO:0015093 GO:0015684	PF02421 PF06858	-
HORVU6Hr1G010500	chr6H	18519368	18525004	-	No	HC_G	Transcription elongation factor A protein 2	IPR003618 IPR012921 IPR017890	GO:0005634 GO:0006351 GO:0008270	PF07500 PF07744	-
HORVU6Hr1G010530	chr6H	18594570	18599735	+	No	HC_G	Transcription elongation factor A protein 2	IPR003618 IPR012921 IPR017890	GO:0005634 GO:0006351 GO:0008270	PF07500 PF07744	-
HORVU6Hr1G010540	chr6H	18620431	18620868	+	No	HC_u	undescribed protein				n.d.
HORVU6Hr1G010550	chr6H	18658264	18658761	+	No	HC_u	undescribed protein				n.d.
HORVU6Hr1G010560	chr6H	18708837	18709314	+	No	HC_u	undescribed protein				n.d.
HORVU6Hr1G010580	chr6H	18785090	18786992	+	No	HC_G	Myb family transcription factor APL	IPR025756		PF14379	-
HORVU6Hr1G010610	chr6H	18822591	18827476	-	No	HC_TE?	Chromosome 3B, genomic scaffold, cultivar Chinese Spring	IPR001810	GO:0005515	PF12937	n.d.
HORVU6Hr1G010650	chr6H	18851316	18853337	-	No	HC_G	Protein LURP-one-related 15	IPR007612 IPR025659		PF04525	-
HORVU6Hr1G010680	chr6H	18898548	18905264	+	No	HC_G	Copine-3	IPR000008 IPR002035 IPR010734	GO:0005515	PF00168 PF07002	-
HORVU6Hr1G010700	chr6H	18908860	18912364	+	No	HC_G	RNA-binding protein Nova-1	IPR004087 IPR004088	GO:0003676 GO:0003723	PF00013	-
JHI-Hv50k-2016-378176	chr6H	18911246	18911247	+	No						n.d.
HORVU6Hr1G010720	chr6H	18921907	18922929	-	No	HC_G	Leucine-rich repeat receptor-like protein kinase family protein	IPR013210 IPR032675		PF08263	+	Liu et al 2017 [10]
HORVU6Hr1G010730	chr6H	18927644	18930445	-	No	HC_G	Leucine-rich repeat receptor-like protein kinase family protein	IPR032675 IPR001611 IPR003591 IPR013210	GO:0005515	PF00560 PF08263 PF13855	+	Liu et al 2017 [10]
HORVU6Hr1G010740	chr6H	18937635	18941328	+	No	HC_G	Cytochrome P450 superfamily protein	IPR001128 IPR002401	GO:0055114 GO:0005506 GO:0016705 GO:0020037	PF00067	+	Xu et al 2015 [35]
HORVU6Hr1G010760	chr6H	18976863	18981126	-	No	HC_G	undescribed protein	IPR019400		PF10275	n.d.
HORVU6Hr1G010780	chr6H	19017462	19024786	-	No	HC_G	Protein NRT1/ PTR FAMILY 8.3	IPR000109 IPR020846	GO:0005215 GO:0006810 GO:0016020	PF00854	(+)	Mur et al 2016 [15]; Nour-Eldin et al 2012 [16]
CCJ47217.1	chr6H	19017809	19018150	-	No	ncbi|HvNRT1(PTR)II-17	putative proton-dependent olig				(+)	Mur et al 2016 [15]; Nour-Eldin et al 2012 [16]
CCJ47268.1	chr6H	19018781	19019736	-	No	ncbi|HvPTR1-like_25	putative proton-dependent olig				(+)	Mur et al 2016 [15]; Nour-Eldin et al 2012 [16]
HORVU6Hr1G010800	chr6H	19023888	19024232	-	No	HC_u	undescribed protein				n.d.
HORVU6Hr1G010810	chr6H	19036599	19039371	-	No	HC_u	undescribed protein				n.d.
HORVU6Hr1G010820	chr6H	19063370	19064215	+	No	HC_u	undescribed protein				n.d.
HORVU6Hr1G010840	chr6H	19119704	19120014	+	No	HC_G	Acyl-coenzyme A oxidase 1	IPR009075	GO:0016627 GO:0055114		-
HORVU6Hr1G010850	chr6H	19120810	19121852	-	No	HC_G	CCT motif family protein				-
HORVU6Hr1G010870	chr6H	19243125	19252370	-	No	HC_G	Rhamnogalacturonate lyase family protein	IPR014766 IPR029411 IPR029413 IPR008979 IPR010325 IPR013784	GO:0030246	PF06045 PF14683 PF14686	-
HORVU6Hr1G010890	chr6H	19297779	19298426	-	No	HC_u	undescribed protein				n.d.
HORVU6Hr1G010910	chr6H	19310415	19310903	+	No	HC_G	Adenine nucleotide alpha hydrolases-like superfamily protein	IPR014729			-
HORVU6Hr1G010960	chr6H	19324872	19326871	+	No	HC_G	AT1G76250-like protein				-
HORVU6Hr1G010980	chr6H	19367551	19369782	+	No	HC_G	2-oxoglutarate (2OG) and Fe(II)-dependent oxygenase superfamily protein	IPR005123 IPR026992 IPR027443	GO:0016491 GO:0055114	PF03171 PF14226	+	Wang et al 2019 [48]
HORVU6Hr1G010990	chr6H	19374529	19379595	+	No	HC_G	B1160F02.11 protein	IPR003656	GO:0003677		-
HORVU6Hr1G011000	chr6H	19381900	19383141	-	No	HC_G	Eukaryotic aspartyl protease family protein	IPR032861 IPR001969 IPR021109 IPR032799	GO:0004190 GO:0006508	PF14541 PF14543	+	Li et al 2016 [49]
HORVU6Hr1G011010	chr6H	19414128	19415101	+	No	HC_G	RING/U-box superfamily protein	IPR001841 IPR013083	GO:0005515 GO:0008270	PF13639	+	Marino et al 2012 [50]
HORVU6Hr1G011020	chr6H	19418348	19420779	-	No	HC_G	Histone superfamily protein	IPR001951 IPR009072 IPR019809	GO:0006334 GO:0046982 GO:0000786 GO:0003677 GO:0005634	PF15511	-
HORVU6Hr1G011030	chr6H	19498252	19499358	+	No	HC_G	Histone superfamily protein	IPR001951 IPR009072 IPR019809	GO:0006334 GO:0046982 GO:0000786 GO:0003677 GO:0005634		-
HORVU6Hr1G011050	chr6H	19541242	19542101	+	No	HC_G	Dehydrin 12	IPR000167 IPR030513	GO:0006950 GO:0009415	PF00257	-
AAD38400.1	chr6H	19541376	19541892	-	No	ncbi|Dhn12	dehydrin 12				-
HORVU6Hr1G011060	chr6H	19543429	19549800	-	No	HC_U	unknown function				n.d.
HORVU6Hr1G011080	chr6H	19546565	19546774	+	No	HC_G	Endoplasmin homolog	IPR001404	GO:0051082 GO:0005524 GO:0006457 GO:0006950	PF00183	-
HORVU6Hr1G011090	chr6H	19555740	19558134	+	No	HC_u	undescribed protein				n.d.
HORVU6Hr1G011100	chr6H	19555778	19556051	-	No	HC_u	undescribed protein				n.d.
HORVU6Hr1G011110	chr6H	19556190	19557632	-	No	HC_G	UDP-Glycosyltransferase superfamily protein				-
HORVU6Hr1G011120	chr6H	19567405	19572358	-	No	HC_G	Glutathione S-transferase family protein	IPR004045 IPR010987 IPR012336	GO:0005515	PF13409 PF13410	-
HORVU6Hr1G011140	chr6H	19604837	19611852	+	No	HC_G	2-succinylbenzoate--CoA ligase	IPR000873 IPR020845 IPR025110	GO:0003824 GO:0008152	PF00501 PF13193	-
HORVU6Hr1G011160	chr6H	19616412	19621427	+	No	HC_G	Carboxypeptidase B2	IPR000834	GO:0004181 GO:0006508 GO:0008270	PF00246	-
HORVU6Hr1G011180	chr6H	19621868	19624783	-	No	HC_G	Syntaxin-51	IPR000727	GO:0005515	PF05739	+	Eschen-Lipold et al 2011 [51]; Kalde et al 2007 [52]; Lipka and Panstuga 2005 [53]
HORVU6Hr1G011200	chr6H	19631145	19631345	-	No	HC_u	undescribed protein				n.d.

## Sheet: QRs.7H-1
Marker	chr	start	end	strand	other	Gene_class	Description	InterPro	GeneOntologies	PFAM	Link to resistance
					alignments
HORVU7Hr1G023890	chr7H	37514571	37515518	-	No	HC_G	Adenosylhomocysteinase	IPR000043	GO:0004013 GO:0006730	PF05221	-
HORVU7Hr1G023900	chr7H	37522436	37523952	-	No	HC_G	Flavin-containing monooxygenase family protein	IPR000103 IPR023753	GO:0016491 GO:0055114	PF13738	-
HORVU7Hr1G023910	chr7H	37532600	37534197	-	No	HC_G	Flavin-containing monooxygenase family protein	IPR023753 IPR000103 IPR012143 IPR020946	GO:0050661 GO:0055114 GO:0004499 GO:0016491 GO:0050660	PF00743	-
HORVU7Hr1G023920	chr7H	37536279	37537542	-	No	HC_U	unknown function				n.d.
HORVU7Hr1G023940	chr7H	37608007	37620437	+	No	HC_G	MADS-box transcription factor 25	IPR002100 IPR002487	GO:0006355 GO:0046983 GO:0003677 GO:0003700 GO:0005634	PF00319 PF01486	-
HORVU7Hr1G023970	chr7H	37749785	37752229	-	No	HC_G	sulfotransferase 4A	IPR000863 IPR027417	GO:0008146	PF00685	-
HORVU7Hr1G023980	chr7H	37802545	37806920	-	No	HC_G	IQ-domain 9	IPR000048	GO:0005515		(+)	Feng et al 2014 [54]
HORVU7Hr1G023990	chr7H	37833340	37839022	-	No	HC_G	Ring E3 ubiquitin ligase				+	Duplan and Rivas 2014 [55]
HORVU7Hr1G024000	chr7H	37888165	37906750	+	No	HC_G	MADS-box transcription factor 25	IPR002100 IPR002487	GO:0006355 GO:0046983 GO:0003677 GO:0003700 GO:0005634	PF00319 PF01486	-
HORVU7Hr1G024010	chr7H	37923187	37923932	-	No	HC_G	Nuclear receptor corepressor 1				-
HORVU7Hr1G024020	chr7H	37926236	37926833	+	No						n.d.
HORVU7Hr1G024040	chr7H	37951095	37951947	-	No	HC_G	Nuclear receptor corepressor 1				-
HORVU7Hr1G024060	chr7H	37992782	38000676	+	No	HC_G	IQ-domain 9	IPR000048	GO:0005515		(+)	Feng et al 2014 [54]
HORVU7Hr1G024070	chr7H	38004190	38005068	+	No	HC_G	Ring E3 ubiquitin ligase				+	Duplan and Rivas 2014 [55]
HORVU7Hr1G024090	chr7H	38020308	38020705	-	No	HC_u	undescribed protein				n.d.
HORVU7Hr1G024100	chr7H	38049222	38051414	+	No	HC_TE?	Coffea canephora DH200=94 genomic scaffold, scaffold_26	IPR001810 IPR005174	GO:0005515	PF03478	n.d.
HORVU7Hr1G024130	chr7H	38096969	38098327	+	No	HC_U	unknown function				n.d.
HORVU7Hr1G024150	chr7H	38125653	38127139	+	No	HC_G	Myb-like protein J	IPR017930 IPR001005 IPR006447 IPR009057	GO:0003677	PF00249	-
HORVU7Hr1G024190	chr7H	38357773	38359117	+	No	HC_G	GDSL esterase/lipase	IPR001087 IPR013830	GO:0016788	PF00657	+	Lee and Park 2019 [43]
HORVU7Hr1G024210	chr7H	38369265	38374675	-	No	HC_G	P-loop containing nucleoside triphosphate hydrolases superfamily protein	IPR003593 IPR003959 IPR027417	GO:0005524	PF00004	-
HORVU7Hr1G024220	chr7H	38484340	38487233	+	No	HC_G	GDSL esterase/lipase	IPR001087 IPR013830	GO:0016788	PF00657	+	Lee and Park 2019 [43]
JHI-Hv50k-2016-459621	chr7H	38487377	38487378	+	No						n.d.
HORVU7Hr1G024240	chr7H	38495300	38496633	+	No	HC_G	GDSL esterase/lipase	IPR001087 IPR013830	GO:0016788	PF00657	+	Lee and Park 2019 [43]
HORVU7Hr1G024250	chr7H	38506284	38510358	+	No	HC_G	GDSL esterase/lipase	IPR013830			+	Lee and Park 2019 [43]
HORVU7Hr1G024260	chr7H	38519040	38519345	+	No	HC_G	Transcription elongation factor 1 homolog	IPR007808		PF05129	-
HORVU7Hr1G024270	chr7H	38523517	38525234	-	No	HC_G	Carbonyl reductase [NADPH] 1	IPR002198 IPR002347 IPR016040	GO:0008152 GO:0016491	PF00106	-
HORVU7Hr1G024280	chr7H	38541073	38541978	-	No	HC_G	Acidic endochitinase	IPR017853 IPR001223 IPR001579 IPR013781	GO:0004553 GO:0005975	PF00704	+	Kumar et al 2018 [56]
HORVU7Hr1G024290	chr7H	39052451	39052776	+	No	HC_G	FAR1-related sequence 5				-
HORVU7Hr1G024310	chr7H	39065037	39065683	-	No	HC_u	undescribed protein				n.d.
HORVU7Hr1G024320	chr7H	39065881	39066586	-	No	HC_U	unknown function				n.d.
HORVU7Hr1G024330	chr7H	39068766	39068959	-	No	HC_U	unknown function	IPR007679 IPR008999		PF04601	n.d.
HORVU7Hr1G024350	chr7H	39115705	39126858	-	No	HC_G	Long-chain-fatty-acid--CoA ligase 1	IPR000873 IPR020845	GO:0003824 GO:0008152	PF00501	+	Haas et al 2018 [57]
HORVU7Hr1G024360	chr7H	39132802	39133712	-	No	HC_G	Non-specific lipid-transfer protein	IPR000528 IPR016140	GO:0006869 GO:0008289	PF00234	+	Liu et al 2015 [58]
HORVU7Hr1G024370	chr7H	39156388	39158190	-	No	HC_G	Very-long-chain 3-oxoacyl-CoA reductase 1	IPR020904 IPR002198 IPR002347 IPR016040	GO:0008152 GO:0016491	PF00106	-
HORVU7Hr1G024400	chr7H	39189002	39194783	+	No	HC_G	tyrosylprotein sulfotransferase				-
HORVU7Hr1G024440	chr7H	39199237	39199760	-	No	HC_G	Eukaryotic translation initiation factor 3 subunit L				-
HORVU7Hr1G024450	chr7H	39199831	39203981	+	No	HC_G	Sas10/Utp3/C1D family				-
HORVU7Hr1G024470	chr7H	39318933	39319434	+	No	HC_G	Lactation elevated protein 1				-
HORVU7Hr1G024480	chr7H	39337980	39339588	-	No	HC_G	Chalcone synthase 8	IPR016039 IPR001099 IPR011141 IPR012328	GO:0016747 GO:0003824 GO:0008152 GO:0009058	PF00195 PF02797	+	Dao et al 2011 [59]
HORVU7Hr1G024550	chr7H	39461351	39466440	-	No	HC_u	undescribed protein				n.d.
HORVU7Hr1G024570	chr7H	39476773	39487000	+	No	HC_G	Succinate dehydrogenase assembly factor 4, mitochondrial	IPR012875		PF07896	-
HORVU7Hr1G024590	chr7H	39482932	39491257	-	No	HC_G	O-acyltransferase (WSD1-like) family protein	IPR004255 IPR009721	GO:0004144 GO:0045017	PF03007 PF06974	-

## Sheet: QRs.7H-2
Marker	chr	start	end	strand	other	Gene_class	Description	InterPro	GeneOntologies	PFAM	Link to resistance
					alignments
HORVU7Hr1G107500	chr7H	623250320	623254413	+	No	HC_G	Myb-like DNA-binding domain, SHAQKYF class family protein	IPR006447 IPR009057	GO:0003677		-
HORVU7Hr1G107510	chr7H	623257174	623269554	+	No	HC_G	Receptor-like protein kinase	IPR002290 IPR008271 IPR009030 IPR011009 IPR013320 IPR017441 IPR018097 IPR025287 IPR000719 IPR000742 IPR001881	GO:0005524 GO:0006468 GO:0030247 GO:0004672 GO:0005509 GO:0005515	PF00069 PF13947	+	Couto and Zipfel 2016 [40]
HORVU7Hr1G107520	chr7H	623284859	623291176	-	No	HC_TE?	Peptidyl-prolyl cis-trans isomerase-like 4	IPR012677 IPR029000 IPR000504 IPR001878 IPR002130	GO:0003755 GO:0006457 GO:0008270 GO:0000166 GO:0000413 GO:0003676	PF00076 PF00098 PF00160	-
HORVU7Hr1G107530	chr7H	623324386	623324787	+	No	HC_G	Homeodomain-like superfamily protein	IPR009057	GO:0003677		-
HORVU7Hr1G107540	chr7H	623366613	623366897	+	No	HC_G	Chromosome 3B, genomic scaffold, cultivar Chinese Spring	IPR003340 IPR015300	GO:0003677	PF02362	n.d.
HORVU7Hr1G107550	chr7H	623413985	623419666	+	No	HC_G	myb-like transcription factor family protein	IPR017930 IPR001005 IPR006447 IPR009057	GO:0003677	PF00249	-
HORVU7Hr1G107560	chr7H	623427792	623428212	+	No	HC_G	Cytochrome b6-f complex subunit 4	IPR005798 IPR005870	GO:0016491 GO:0042651 GO:0045156 GO:0009055 GO:0009767 GO:0016020	PF00032	-
HORVU7Hr1G107570	chr7H	623428238	623428555	+	No	HC_G	Translation initiation factor IF-1, chloroplastic	IPR004368 IPR006196 IPR012340	GO:0003723 GO:0003743 GO:0006413	PF01176	-
HORVU7Hr1G107580	chr7H	623429559	623431877	-	No	HC_G	NAD(P)H-quinone oxidoreductase subunit 2 A, chloroplastic	IPR001750		PF00361	-
HORVU7Hr1G107590	chr7H	623432052	623440449	+	No	HC_G	Molybdenum cofactor sulfurase	IPR011037 IPR015421 IPR015422 IPR015424 IPR028886 IPR000192 IPR005302 IPR005303	GO:0030151 GO:0030170 GO:0003824 GO:0006777 GO:0008265	PF00266 PF03473 PF03476	-
HORVU7Hr1G107600	chr7H	623437596	623442874	-	No	HC_G	Aspartyl/glutamyl-tRNA(Asn/Gln) amidotransferase subunit B, putative isoform 3				-
HORVU7Hr1G107630	chr7H	623451884	623454974	-	No	HC_G	Homeodomain-like superfamily protein	IPR006447 IPR009057	GO:0003677		-
HORVU7Hr1G107640	chr7H	623487634	623490347	-	No						n.d.
HORVU7Hr1G107660	chr7H	623502572	623502772	+	No	HC_u	undescribed protein				n.d.
HORVU7Hr1G107670	chr7H	623517904	623520313	-	No	HC_G	Two-component response regulator ORR21	IPR017930 IPR001005 IPR006447 IPR009057	GO:0003677	PF00249	-
HORVU7Hr1G107680	chr7H	623563091	623566186	-	No	HC_G	Two-component response regulator ORR21	IPR017930 IPR001005 IPR006447 IPR009057	GO:0003677	PF00249	-
HORVU7Hr1G107700	chr7H	623647717	623653945	-	No	HC_G	Conserved oligomeric Golgi complex subunit 7	IPR019335	GO:0006886 GO:0017119	PF10191	-
HORVU7Hr1G107720	chr7H	623658288	623662004	-	No	HC_G	OTU domain-containing protein 5	IPR003323		PF02338	-
HORVU7Hr1G107730	chr7H	623669799	623670056	+	No	HC_u	undescribed protein				n.d.
HORVU7Hr1G107740	chr7H	623697682	623701888	+	No	HC_G	ATP-dependent zinc metalloprotease FtsH	IPR003960 IPR005936 IPR027417 IPR000642 IPR003593 IPR003959	GO:0016020 GO:0004222 GO:0005524 GO:0006508	PF00004 PF01434	-
AAT58345.1	chr7H	623699426	623699884	+	No	ncbi|-	FtsH-like protein				-
AAT58313.1	chr7H	623700015	623700144	+	No	ncbi|-	FtsH-like protein				-
AAT58270.1	chr7H	623701122	623701479	-	No	ncbi|-	FtsH-like protein				-
HORVU7Hr1G107750	chr7H	623748551	623759921	+	No	HC_G	Poly(A) RNA polymerase protein 1	IPR002058 IPR002934	GO:0016779	PF01909 PF03828	-
HORVU7Hr1G107760	chr7H	623887563	623895540	+	No	HC_G	Pentatricopeptide repeat-containing protein	IPR002885		PF01535 PF13041 PF13812	-
HORVU7Hr1G107770	chr7H	623890892	623896987	-	No	HC_TE?	Argonaute family protein	IPR003165 IPR012337 IPR032472	GO:0003676	PF02171 PF16488	-
HORVU7Hr1G107780	chr7H	623914342	623916531	+	No	HC_G	BTB/POZ domain-containing protein	IPR000210 IPR008974 IPR011333	GO:0005515	PF00651	+	Pajerowska-Mukhtar et al 2013 [60]
HORVU7Hr1G107790	chr7H	623948908	623962880	+	No	HC_G	Vacuolar protein sorting-associated protein 8 homolog	IPR017986 IPR025941 IPR001680 IPR001841 IPR015943	GO:0005515 GO:0008270	PF12816	(+)	Klink et al 2007 [61]
HORVU7Hr1G107810	chr7H	623978224	623979252	-	No	HC_G	BTB/POZ domain-containing protein	IPR000210 IPR008974 IPR011333	GO:0005515	PF00651	+	Pajerowska-Mukhtar et al 2013 [60]
HORVU7Hr1G107820	chr7H	623993886	623997394	-	No	HC_u	undescribed protein				n.d.
HORVU7Hr1G107830	chr7H	623995035	623996494	-	No	HC_G	ATP-dependent RNA helicase, putative	IPR027417			-
HORVU7Hr1G107840	chr7H	624086488	624086921	+	No	HC_G	KY49.ctg7180000000017_quiver, whole genome shotgun sequence				n.d.
HORVU7Hr1G107860	chr7H	624097352	624099473	+	No	HC_G	NAD(P)H-quinone oxidoreductase subunit 1	IPR001694 IPR018086	GO:0016020 GO:0055114	PF00146	-
HORVU7Hr1G107870	chr7H	624099575	624100117	+	No	HC_G	NAD(P)H-quinone oxidoreductase subunit I, chloroplastic	IPR017900 IPR004497 IPR010226 IPR017896	GO:0051539 GO:0055114 GO:0008137 GO:0016020 GO:0016651	PF13237	-
HORVU7Hr1G107880	chr7H	624110050	624110451	-	No	HC_G	Ycf68	IPR022546		PF10839	-
HORVU7Hr1G107890	chr7H	624111932	624112402	+	No	HC_G	30S ribosomal protein S7, chloroplastic	IPR023798 IPR000235 IPR005717 IPR020606	GO:0015935 GO:0003723 GO:0003735 GO:0006412	PF00177	(+)	Sugano et al 2010 [2]
HORVU7Hr1G107910	chr7H	624114248	624114658	-	No	HC_G	30S ribosomal protein S8, chloroplastic	IPR000630	GO:0003735 GO:0005840 GO:0006412	PF00410	(+)	Sugano et al 2010 [2]
HORVU7Hr1G107920	chr7H	624114802	624115218	-	No	HC_G	50S ribosomal protein L14, chloroplastic	IPR023571 IPR000218 IPR005745 IPR019972	GO:0015934 GO:0003735 GO:0005840 GO:0006412	PF00238	(+)	Sugano et al 2010 [2]
HORVU7Hr1G107930	chr7H	624115282	624115644	-	No	HC_G	50S ribosomal protein L16, chloroplastic	IPR000114 IPR016180 IPR020798	GO:0006412 GO:0019843 GO:0003735 GO:0005622 GO:0005840	PF00252	(+)	Sugano et al 2010 [2]
HORVU7Hr1G107940	chr7H	624116900	624117525	-	No	HC_G	30S ribosomal protein S3, chloroplastic	IPR001351 IPR005704 IPR018280	GO:0015935 GO:0003735 GO:0005840 GO:0006412	PF00189	(+)	Sugano et al 2010 [2]
HORVU7Hr1G107950	chr7H	624121608	624121865	-	No	HC_u	undescribed protein				n.d.
HORVU7Hr1G107960	chr7H	624134679	624135309	+	No	HC_u	undescribed protein				n.d.
HORVU7Hr1G107970	chr7H	624134682	624135763	-	No	HC_u	undescribed protein				n.d.
HORVU7Hr1G107980	chr7H	624137227	624139104	-	No	HC_G	BTB/POZ domain-containing protein	IPR000210 IPR011333	GO:0005515	PF00651	+	Pajerowska-Mukhtar et al 2013 [60]
HORVU7Hr1G107990	chr7H	624145040	624146486	-	No	HC_TE?	F-box domain containing protein, expressed	IPR005174		PF03478	+	Bonhomme et al 2013 [19]; Tocho et al 2012 [20]
HORVU7Hr1G108000	chr7H	624190359	624192208	+	No	HC_G	BTB/POZ domain-containing protein	IPR000210 IPR008974 IPR011333	GO:0005515	PF00651	+	Pajerowska-Mukhtar et al 2013 [60]
HORVU7Hr1G108010	chr7H	624194454	624197717	-	No	HC_TE?	F-box family protein	IPR001810 IPR017451	GO:0005515	PF00646	+	Bonhomme et al 2013 [19]; Tocho et al 2012 [20]
JHI-Hv50k-2016-503391	chr7H	624196645	624196646	+	No						n.d.
HORVU7Hr1G108030	chr7H	624225581	624226553	+	No	HC_U	Protein of unknown function (DUF674)	IPR007750		PF05056	n.d.
HORVU7Hr1G108070	chr7H	624283323	624291115	+	No	HC_G	MATE efflux family protein	IPR002528	GO:0016020 GO:0055085 GO:0006855 GO:0015238 GO:0015297	PF01554	(+)	Nawrath et al 2002 [62]
HORVU7Hr1G108080	chr7H	624298902	624299989	+	No	HC_G	Fusarium graminearum chromosome 2, complete genome				n.d.
HORVU7Hr1G108090	chr7H	624307519	624308595	+	No	HC_G	BTB/POZ domain-containing protein	IPR011333 IPR000210 IPR002083 IPR008974	GO:0005515	PF00651	+	Pajerowska-Mukhtar et al 2013 [60]
HORVU7Hr1G108110	chr7H	624396979	624402359	+	No	HC_U	unknown protein; Has 75 Blast hits to 75 proteins in 23 species: Archae - 0; Bacteria - 0; Metazoa - 0; Fungi - 0; Plants - 53; Viruses - 17; Other Eukaryotes - 5 (source: NCBI BLink).				n.d.
HORVU7Hr1G108130	chr7H	624466253	624526046	-	No						n.d.
HORVU7Hr1G108140	chr7H	624594141	624595053	+	No	HC_U	unknown protein; Has 1807 Blast hits to 1807 proteins in 277 species: Archae - 0; Bacteria - 0; Metazoa - 736; Fungi - 347; Plants - 385; Viruses - 0; Other Eukaryotes - 339 (source: NCBI BLink).				n.d.
HORVU7Hr1G108150	chr7H	624620902	624625229	+	No	HC_G	Protein kinase superfamily protein	IPR011009 IPR013320 IPR000719 IPR001245 IPR008271	GO:0004672 GO:0005524 GO:0006468	PF07714	+	Lehti-Shiu and Shiu 2012 [8]; (Liu et al 2017 LRR [10])
HORVU7Hr1G108170	chr7H	624643776	624644483	+	No	HC_G	exoribonuclease 4				+	Li and Wang 2018 [63]
HORVU7Hr1G108180	chr7H	624659032	624661425	-	No	HC_U	unknown protein; Has 1807 Blast hits to 1807 proteins in 277 species: Archae - 0; Bacteria - 0; Metazoa - 736; Fungi - 347; Plants - 385; Viruses - 0; Other Eukaryotes - 339 (source: NCBI BLink).				n.d.
HORVU7Hr1G108190	chr7H	624671841	624673470	+	No	HC_G	GNS1/SUR4 membrane protein family	IPR002076	GO:0016021	PF01151	-
HORVU7Hr1G108200	chr7H	624754074	624755105	+	No	HC_G	BTB/POZ domain-containing protein	IPR000210 IPR011333	GO:0005515	PF00651	+	Pajerowska-Mukhtar et al 2013 [60]
HORVU7Hr1G108210	chr7H	624766090	624778391	+	No	HC_G	Peroxidase superfamily protein	IPR019793 IPR019794 IPR000823 IPR002016 IPR010255	GO:0055114 GO:0004601 GO:0006979 GO:0020037	PF00141	+	Steiner-Lange et al 2003 [46]; Gamble et al 2016 [34]
HORVU7Hr1G108220	chr7H	624781467	624783024	+	No	HC_G	Peroxidase superfamily protein	IPR019793 IPR019794 IPR000823 IPR002016 IPR010255	GO:0055114 GO:0004601 GO:0006979 GO:0020037	PF00141	+	Steiner-Lange et al 2003 [46]; Gamble et al 2016 [34]
HORVU7Hr1G108230	chr7H	624790360	624908323	+	No	HC_G	phosphoglycerate kinase	IPR001576 IPR015824 IPR015901	GO:0004618 GO:0006096	PF00162	-
HORVU7Hr1G108240	chr7H	624822096	624825130	-	No	HC_U	Protein of Unknown Function (DUF239)	IPR004314 IPR025521		PF03080 PF14365	n.d.
HORVU7Hr1G108260	chr7H	624868862	624870211	+	No	HC_G	U-box domain-containing protein 38	IPR011989 IPR016024	GO:0005488		(+)	Wang et al 2018 [13]
HORVU7Hr1G108270	chr7H	624871459	624873764	+	No	HC_G	HISTIDINE TRIAD NUCLEOTIDE-BINDING 2	IPR001310 IPR011146 IPR019808	GO:0003824	PF01230	-
HORVU7Hr1G108280	chr7H	624930541	624933292	+	No	HC_G	MADS-box transcription factor 29	IPR002100 IPR002487	GO:0006355 GO:0046983 GO:0003677 GO:0003700 GO:0005634	PF00319 PF01486	-
HORVU7Hr1G108320	chr7H	624948354	624949241	-	No	HC_G	GNS1/SUR4 membrane protein family				-
HORVU7Hr1G108330	chr7H	624949765	624951195	+	No	HC_U	unknown protein; Has 1807 Blast hits to 1807 proteins in 277 species: Archae - 0; Bacteria - 0; Metazoa - 736; Fungi - 347; Plants - 385; Viruses - 0; Other Eukaryotes - 339 (source: NCBI BLink).				n.d.
HORVU7Hr1G108350	chr7H	624993334	624995724	-	No	HC_u	undescribed protein				n.d.
HORVU7Hr1G108360	chr7H	625081856	625084195	+	No	HC_G	auxin response factor 16	IPR003340 IPR010525 IPR015300	GO:0009725 GO:0003677 GO:0005634 GO:0006355	PF02362 PF06507	-
HORVU7Hr1G108370	chr7H	625085894	625088505	+	No	HC_G	Nuclear transcription factor Y subunit C-2	IPR003958 IPR009072	GO:0046982	PF00808	-
HORVU7Hr1G108380	chr7H	625096546	625098063	+	No	HC_TE?	Zinc finger MYM-type protein 5	IPR006580 IPR025398		PF14291	-
HORVU7Hr1G108390	chr7H	625105709	625108344	+	No	HC_G	PPR repeat containing protein	IPR002885		PF01535	-
HORVU7Hr1G108400	chr7H	625119851	625121545	+	No	HC_U	Coffea canephora DH200=94 genomic scaffold, scaffold_4654				n.d.

## Sheet: References
References
1.	Karre S, Kumar A, Dhokane D, Kushalappa AC. Metabolo-transcriptome profiling of barley reveals induction of chitin elicitor receptor kinase gene (HvCERK1) conferring resistance against Fusarium graminearum. Plant Mol Biol. 2016;93:247–67. doi:10.1007/s11103-016-0559-3.
2.	Sugano S, Jiang C-J, Miyazawa S-I, Masumoto C, Yazawa K, Hayashi N, et al. Role of OsNPR1 in rice defense program as revealed by genome-wide expression analysis. Plant Mol Biol. 2010;74:549–62. doi:10.1007/s11103-010-9695-3.
3.	Verica JA, Maximova SN, Strem MD, Carlson JE, Bailey BA, Guiltinan MJ. Isolation of ESTs from cacao (Theobroma cacao L.) leaves treated with inducers of the defense response. Plant Cell Rep. 2004;23:404–13. doi:10.1007/s00299-004-0852-5.
4.	Sekhwal MK, Li P, Lam I, Wang X, Cloutier S, You FM. Disease resistance gene analogs (RGAs) in plants. Int J Mol Sci. 2015;16:19248–90. doi:10.3390/ijms160819248.
5.	Loutre C, Wicker T, Travella S, Galli P, Scofield S, Fahima T, et al. Two different CC-NBS-LRR genes are required for Lr10-mediated leaf rust resistance in tetraploid and hexaploid wheat. Plant J. 2009;60:1043–54. doi:10.1111/j.1365-313X.2009.04024.x.
6.	Ellis J, Dodds PN, Pryor T. Structure, function and evolution of plant disease resistance genes. Curr Opin Plant Biol. 2000;3:278-284.
7.	Goff KE, Ramonell KM. The role and regulation of receptor-like kinases in plant defense. Gene Regulation and Systems Biology. 2007;1:167–75.
8.	Lehti-Shiu MD, Shiu S-H. Diversity, classification and function of the plant protein kinase superfamily. Philos Trans R Soc Lond, B, Biol Sci. 2012;367:2619–39. doi:10.1098/rstb.2012.0003.
9.	Andersen EJ, Ali S, Byamukama E, Yen Y, Nepal MP. Disease resistance mechanisms in plants. Genes (Basel) 2018. doi:10.3390/genes9070339.
10.	Liu P-L, Du L, Huang Y, Gao S-M, Yu M. Origin and diversification of leucine-rich repeat receptor-like protein kinase (LRR-RLK) genes in plants. BMC Evol Biol. 2017;17:47. doi:10.1186/s12862-017-0891-5.
11.	Huang M, Sanchez-Moreiras AM, Abel C, Sohrabi R, Lee S, Gershenzon J, Tholl D. The major volatile organic compound emitted from Arabidopsis thaliana flowers, the sesquiterpene (E)-β-caryophyllene, is a defense against a bacterial pathogen. New Phytol. 2012;193:997–1008. doi:10.1111/j.1469-8137.2011.04001.x.
12.	Lacerda AF, Vasconcelos EAR, Pelegrini PB, Grossi de Sa MF. Antifungal defensins and their role in plant defense. Front Microbiol. 2014;5:116. doi:10.3389/fmicb.2014.00116.
13.	Wang Z, Cheng J, Fan A, Zhao J, Yu Z, Li Y, et al. LecRK-V, an L-type lectin receptor kinase in Haynaldia villosa, plays positive role in resistance to wheat powdery mildew. Plant Biotechnol J. 2018;16:50–62. doi:10.1111/pbi.12748.
14.	Lam KC, Ibrahim RK, Behdad B, Dayanandan S. Structure, function, and evolution of plant O-methyltransferases. Genome. 2007;50:1001–13. doi:10.1139/g07-077.
15.	Mur LAJ, Simpson C, Kumari A, Gupta AK, Gupta KJ. Moving nitrogen to the centre of plant defence against pathogens. Ann Bot. 2017;119:703–9. doi:10.1093/aob/mcw179.
16.	Nour-Eldin HH, Andersen TG, Burow M, Madsen SR, Jørgensen ME, Olsen CE, et al. NRT/PTR transporters are essential for translocation of glucosinolate defence compounds to seeds. Nature. 2012;488:531–4. doi:10.1038/nature11285.
17.	Hwang J-U, Song W-Y, Hong D, Ko D, Yamaoka Y, Jang S, et al. Plant ABC transporters enable many unique aspects of a terrestrial plant's lifestyle. Mol Plant. 2016;9:338–55. doi:10.1016/j.molp.2016.02.003.
18.	Krattinger SG, Lagudah ES, Spielmeyer W, Singh RP, Huerta-Espino J, McFadden H, et al. A putative ABC transporter confers durable resistance to multiple fungal pathogens in wheat. Science. 2009;323:1360–3. doi:10.1126/science.1166453.
19.	Bonhomme M, André O, Badis Y, Ronfort J, Burgarella C, Chantret N, et al. High-density genome-wide association mapping implicates an F-box encoding gene in Medicago truncatula resistance to Aphanomyces euteiches. New Phytol. 2014;201:1328–42. doi:10.1111/nph.12611.
20.	Tocho E, Ricci M, Tacaliti MS, Giménez DO, Acevedo A, Lohwasser U, et al. Mapping resistance genes conferring tolerance to RWA (Diuraphis noxia) in barley (Hordeum vulgare). Euphytica. 2012;188:239–51. doi:10.1007/s10681-012-0710-4.
21.	Swain S, Singh N, Nandi AK. Identification of plant defence regulators through transcriptional profiling of Arabidopsis thaliana cdd1 mutant. J Biosci. 2015;40:137–46. doi:10.1007/s12038-014-9498-9.
22.	Lv X, Pu X, Qin G, Zhu T, Lin H. The roles of autophagy in development and stress responses in Arabidopsis thaliana. Apoptosis. 2014;19:905–21. doi:10.1007/s10495-014-0981-4.
23.	Fernandez D, Santos P, Agostini C, Bon M-C, Petitot A-S, Silva MC, et al. Coffee (Coffea arabica L.) genes early expressed during infection by the rust fungus (Hemileia vastatrix). Mol Plant Pathol. 2004;5:527–36. doi:10.1111/j.1364-3703.2004.00250.x.
24.	Martin-Urdiroz M, Deeks MJ, Horton CG, Dawe HR, Jourdain I. The exocyst complex in health and disease. Front Cell Dev Biol. 2016;4:24. doi:10.3389/fcell.2016.00024.
25.	Esch L, Schaffrath U. An update on jacalin-like lectins and their role in plant defense. Int J Mol Sci 2017. doi:10.3390/ijms18071592.
26.	Paniagua C, Bilkova A, Jackson P, Dabravolski S, Riber W, Didi V, et al. Dirigent proteins in plants: modulating cell wall metabolism during abiotic and biotic stress exposure. J Exp Bot. 2017;68:3287–301. doi:10.1093/jxb/erx141.
27.	Sanfaçon H. Plant translation factors and virus resistance. Viruses. 2015;7:3392–419. doi:10.3390/v7072778.
28.	Fagundes D, Bohn B, Cabreira C, Leipelt F, Dias N, Bodanese-Zanettini MH, Cagliari A. Caspases in plants: metacaspase gene family in plant stress responses. Funct Integr Genomics. 2015;15:639–49. doi:10.1007/s10142-015-0459-7.
29.	Taranto F, Pasqualone A, Mangini G, Tripodi P, Miazzi MM, Pavan S, Montemurro C. Polyphenol oxidases in crops: Biochemical, physiological and genetic aspects. Int J Mol Sci 2017. doi:10.3390/ijms18020377.
30.	Graner CM, Kim SH, Spears BJ, Gassmann W. Express yourself: Transcriptional regulation of plant innate immunity. Seminars in Cell and Developmental Biology. 2016;56:150–62. doi:10.1016/j.semcdb.2016.05.002.
31.	Dolan WL, Chapple C. Conservation and divergence of mediator structure and function: Insights from plants. Plant Cell Physiol. 2017;58:4–21. doi:10.1093/pcp/pcw176.
32.	Samanta S, Thakur JK. Importance of Mediator complex in the regulation and integration of diverse signaling pathways in plants. Front Plant Sci. 2015;6:757. doi:10.3389/fpls.2015.00757.
33.	Gangappa SN, Botto JF. The BBX family of plant transcription factors. Trends Plant Sci. 2014;19:460–70. doi:10.1016/j.tplants.2014.01.010.
34.	Gamble L. Molecular characterisation of the Rhynchosporium commune interaction with barley [Promotion]. Dundee: University of Dundee; 2016.
35.	Xu J, Wang X-y, Guo W-z. The cytochrome P450 superfamily: Key players in plant development and defense. Journal of Integrative Agriculture. 2015;14:1673–86. doi:10.1016/S2095-3119(14)60980-1.
36.	Li X, Wang X, Kang Z, Ren Z, Bi W, Yang W, Liu D. Suppression subtractive hybridization and microarray analysis reveal differentially expressed genes in the Lr39/41-mediated wheat resistance to Puccinia triticina. Eur J Plant Pathol. 2018;152:479–92. doi:10.1007/s10658-018-1499-3.
37.	Figueiredo J, Sousa Silva M, Figueiredo A. Subtilisin-like proteases in plant defence: the past, the present and beyond. Mol Plant Pathol. 2018;19:1017–28. doi:10.1111/mpp.12567.
38.	Grover A. Plant chitinases: Genetic diversity and physiological roles. Critical Reviews in Plant Sciences. 2012;31:57–73. doi:10.1080/07352689.2011.616043.
39.	Igawa T, Tokai T, Kudo T, Yamaguchi I, Kimura M. A wheat xylanase inhibitor gene, Xip-I, but not Taxi-I, is significantly induced by biotic and abiotic signals that trigger plant defense. Biosci Biotechnol Biochem. 2005;69:1058–63. doi:10.1271/bbb.69.1058.
40.	Couto D, Zipfel C. Regulation of pattern recognition receptor signalling in plants. Nat Rev Immunol. 2016;16:537–52. doi:10.1038/nri.2016.77.
41.	Zhang R, Zheng F, Wei S, Zhang S, Li G, Cao P, Zhao S. Evolution of disease defense genes and their regulators in plants. Int J Mol Sci 2019. doi:10.3390/ijms20020335.
42.	Dias RdO, Machado LDS, Migliolo L, Franco OL. Insights into animal and plant lectins with antimicrobial activities. Molecules. 2015;20:519–41. doi:10.3390/molecules20010519.
43.	Lee H-J, Park OK. Lipases associated with plant defense against pathogens. Plant Sci. 2019;279:51–8. doi:10.1016/j.plantsci.2018.07.003.
44.	Xu X, Yu T, Xu R, Shi Y, Lin X, Xu Q, et al. Fine mapping of a dominantly inherited powdery mildew resistance major-effect QTL, Pm1.1, in cucumber identifies a 41.1 kb region containing two tandemly arrayed cysteine-rich receptor-like protein kinase genes. Theor Appl Genet. 2016;129:507–16. doi:10.1007/s00122-015-2644-4.
45.	Rayapuram C, Jensen MK, Maiser F, Shanir JV, Hornshøj H, Rung JH, et al. Regulation of basal resistance by a powdery mildew-induced cysteine-rich receptor-like protein kinase in barley. Mol Plant Pathol. 2012;13:135–47. doi:10.1111/j.1364-3703.2011.00736.x.
46.	Steiner-Lange S, Fischer A, Boettcher A, Rouhara I, Liedgens H, Schmelzer E, Knogge W. Differential defense reactions in leaf tissues of barley in response to infection by Rhynchosporium secalis and to treatment with a fungal avirulence gene product. Mol Plant Microbe Interact. 2003;16:893–902.
47.	Lu H, Zou Y, Feng N. Overexpression of AHL20 negatively regulates defenses in Arabidopsis. J Integr Plant Biol. 2010;52:801–8. doi:10.1111/j.1744-7909.2010.00969.x.
48.	Wang R, Leng Y, Zhao M, Zhong S. Fine mapping of a dominant gene conferring resistance to spot blotch caused by a new pathotype of Bipolaris sorokiniana in barley. Theor Appl Genet. 2019;132:41–51. doi:10.1007/s00122-018-3192-5.
49.	Li Y, Kabbage M, Liu W, Dickman MB. Aspartyl protease-mediated cleavage of BAG6 is necessary for autophagy and fungal resistance in plants. Plant Cell. 2016;28:233–47. doi:10.1105/tpc.15.00626.
50.	Marino D, Peeters N, Rivas S. Ubiquitination during plant immune signaling. Plant Physiol. 2012;160:15–27. doi:10.1104/pp.112.199281.
51.	Eschen-Lippold L, Landgraf R, Smolka U, Schulze S, Heilmann M, Heilmann I, et al. Activation of defense against Phytophthora infestans in potato by down-regulation of syntaxin gene expression. New Phytol. 2012;193:985–96. doi:10.1111/j.1469-8137.2011.04024.x.
52.	Kalde M, Nühse TS, Findlay K, Peck SC. The syntaxin SYP132 contributes to plant resistance against bacteria and secretion of pathogenesis-related protein 1. Proc Natl Acad Sci U S A. 2007;104:11850–5.
53.	Lipka V, Panstruga R. Dynamic cellular responses in plant-microbe interactions. Curr Opin Plant Biol. 2005;8:625–31. doi:10.1016/j.pbi.2005.09.006.
54.	Feng L, Chen Z, Ma H, Chen X, Li Y, Wang Y, Xiang Y. The IQD gene family in soybean: structure, phylogeny, evolution and expression. PLoS ONE. 2014;9:e110896. doi:10.1371/journal.pone.0110896.
55.	Duplan V, Rivas S. E3 ubiquitin-ligases and their target proteins during the regulation of plant innate immunity. Front Plant Sci. 2014;5:42. doi:10.3389/fpls.2014.00042.
56.	Kumar M, Brar A, Yadav M, Chawade A, Vivekanand V, Pareek N. Chitinases—potential candidates for enhanced plant resistance towards fungal pathogens. Agriculture. 2018;8:88. doi:10.3390/agriculture8070088.
57.	Haas M, Mascher M, Castell-Miller C, Steffenson BJ. RNA-seq reveals few differences in resistant and susceptible responses of barley to infection by the spot blotch pathogen Bipolaris sorokiniana. bioRxiv 2018. doi:10.1101/384529.
58.	Liu F, Zhang X, Lu C, Zeng X, Li Y, Fu D, Wu G. Non-specific lipid transfer proteins in plants: presenting new advances and an integrated functional analysis. J Exp Bot. 2015;66:5663–81. doi:10.1093/jxb/erv313.
59.	Dao TTH, Linthorst HJM, Verpoorte R. Chalcone synthase and its functions in plant resistance. Phytochem Rev. 2011;10:397–412. doi:10.1007/s11101-011-9211-7.
60.	Pajerowska-Mukhtar KM, Emerine DK, Mukhtar MS. Tell me more: roles of NPRs in plant immunity. Trends Plant Sci. 2013;18:402–11. doi:10.1016/j.tplants.2013.04.004.
61.	Klink VP, Overall CC, Alkharouf NW, MacDonald MH, Matthews BF. Laser capture microdissection (LCM) and comparative microarray expression analysis of syncytial cells isolated from incompatible and compatible soybean (Glycine max) roots infected by the soybean cyst nematode (Heterodera glycines). Planta. 2007;226:1389–409. doi:10.1007/s00425-007-0578-z.
62.	Nawrath C, Heck S, Parinthawong N, Métraux J-P. EDS5, an essential component of salicylic acid-dependent signaling for disease resistance in Arabidopsis, is a member of the MATE transporter family. Plant Cell. 2002;14:275–86. doi:10.1105/tpc.010376.
63.	Li F, Wang A. RNA decay is an antiviral defense in plants that is counteracted by viral RNA silencing suppressors. PLoS Pathog. 2018;14:e1007228. doi:10.1371/journal.ppat.1007228.
